# Supplementary material for: Reconstruction of the personal information from human genome reads in gut metagenome sequencing data
Source: Nat Microbiol. 2023 May 15;8(6):1079–94. doi: 10.1038/s41564-023-01381-3 (PMC10234815; doi:10.1038/s41564-023-01381-3)
Supplement: Supplementary file 3 — Supplementary tables (title and description of the tables are described within the file itself). [file 41564_2023_1381_MOESM3_ESM.xlsx]

## Sheet: ReadMe
Supplementary Tables
Reconstruction of the personal information from human genome reads in gut metagenome sequencing data
	Tomofuji Y et al.
	Corresponding to Yoshihiko Tomofuji (ytomofuji@sg.med.osaka-u.ac.jp) and Yukinori Okada (yokada@sg.med.osaka-u.ac.jp)
Contents of the Supplementary Tables
Supplementary Table 1	Characteristics of the subjects participated in this study
Supplementary Table 2	The metrics related to the extraction of the human reads in the gut metagenome shotgun sequencing data
Supplementary Table 3	Result of the genetic sex prediction based on the sex chromosomal reads
Supplementary Table 4	The results of the simulation experiment for the identification of the pair of the read data and genotype data derived from the same individuals based on the P-values
Supplementary Table 5	The results of the re-identification from a set of genotype data for the 343 gut metagenome shotgun sequencing data based on the P-values
Supplementary Table 6	The list of the HGDP samples used for the simulation experiment
Supplementary Table 7	The results of the simulation experiment for the prediction of the ancestries
Supplementary Table 8	The results of the prediction of the ancestries of the gut metagenome shotgun sequencing data
Supplementary Table 9	The basic metrics of the ultra-deep gut metagenome shotgun sequencing
Supplementary Table 10	The results of the concordance check of the genotypes obtained from the ultra-deep gut metagenome shotgun sequencing data with imputation
Supplementary Table 11	The results of the concordance check of the quality-controlled genotypes obtained from the ultra-deep gut metagenome shotgun sequencing data without imputation
Supplementary Table 12	The results of the concordance check of the pLoF and pathogenic variant genotypes obtained from the ultra-deep gut metagenome shotgun sequencing data without imputation
Supplementary Table 13	Information for the pLoF and pathogenic variants called from the ultra-deep metagenome shotgun sequencing data
Supplementary Table 14	Run information of the shotgun sequencing analysis
Abbreveations in the Supplementary Tables
AFR	African
ALT	Alternative allele
AMR	American
EAS	East Asian
EUR	European
FN	False negative
FP	False positive
HC	Healthy control
HGDP	Human genome diversity project
MAF	Minor allele frequency
MS	Multiple sclerosis
MSS	Metagenome shotgun sequencing
pLoF	Putative loss of function
QC	Quality control
REF	Reference allele
SAH	Sub-arachnoid hemorrhage
SAS	South Asian
SD	Standard diviation
SLE	Systemic lupus erythematosus
SNP	Single nucleotide polymorphism
TN	True negative
TP	True positive
UA	Unruptured cerebral aneurysm
WGS	Whole human genome sequencing
1stQ	First quantile
3rdQ	Third quantile

## Sheet: Supplementary Table 1
Supplementary Table 1. Characteristics of the subjects participated in this study
Main dataset (N = 343)
Dataset	Number of samples		Genetic sex			Phenotypes							Age						Genetic ancestries
			Female	Male		HC	MS	SLE	SAH	UA	RA		Mean	SD	Median	Max	Min		EUR	EAS	SAS
Set1	102		48	54		77	25	0	0	0	0		32.3235	12.5242	28	68	20		0	102	0
Set2	129		72	57		103	0	26	0	0	0		36.3488	12.4409	32	74	20		0	129	0
Set3	112		76	36		46	0	0	29	37	0		57.8661	15.1292	58.5	88	29		0	112	0
All	343		196	147		226	25	26	29	37	0		42.1778	17.347	37	88	20		0	343	0
Validation dataset for genetic sex prediction analysis (N = 113)
Dataset	Number of samples		Genetic sex			Phenotypes							Age						Genetic ancestries
			Female	Male		HC	MS	SLE	SAH	UA	RA		Mean	SD	Median	Max	Min		EUR	EAS	SAS
-	113		65	48		72	0	12	0	0	29		39.1062	17.3264	33	81	20		0	113	0
Samples in Set1 processed with DNeasy PowerSoil Kit (N = 88)
Dataset	Number of samples		Genetic sex			Phenotypes							Age						Genetic ancestries
			Female	Male		HC	MS	SLE	SAH	UA	RA		Mean	SD	Median	Max	Min		EUR	EAS	SAS
-	88		44	44		66	22	0	0	0	0		32.0568	12.3515	25.5	68	20		0	88	0
Multi-ancestry dataset for ancestry prediction analysis (N = 73, 47 of samples were sequenced in duplicate)
Dataset	Number of samples		Self-reported sex			Phenotypes							Age						Self-reported ancestries
			Female	Male		HC	MS	SLE	SAH	UA	RA		Mean	SD	Median	Max	Min		EUR	EAS	SAS
Phenol-chloroform	73		25	48		73	0	0	0	0	0		30.5205	7.9357	29	61	20		10	26	37
DNeasy PowerSoil Pro kit	47		15	32		47	0	0	0	0	0		30.3404	8.29425	29	61	20		10	7	30

## Sheet: Supplementary Table 2
Supplementary Table 2. The metrics related to the extraction of the human reads in the gut metagenome shotgun sequencing data
Main dataset (N = 343)
Dataset	Number of samples	Number of the original reads				Number of the QCed reads				Number of the mapped reads				Number of the duplicate removed reads				Number of the decontaminated human reads				Ratio of the mapped reads				Ratio of the decontaminated human reads				Human genome coverage (×)
		Mean	SD	Median		Mean	SD	Median		Mean	SD	Median		Mean	SD	Median		Mean	SD	Median		Mean	SD	Median		Mean	SD	Median		Mean	SD	Median
Set1	102	2.43691e+07	2.9436e+06	2.41221e+07		2.40616e+07	2.94482e+06	2.38308e+07		7593.9	24383.3	2606.5		7303.88	23508.2	2528		6640.7	21579.7	2353.5		0.000315941	0.0010336	0.000114785		0.000276386	0.000914883	9.96892e-05		0.000476294	0.00162835	0.0001525
Set2	129	2.96451e+07	4.43803e+06	29837104		2.9223e+07	4.43334e+06	29467114		55560	167305	13184		51904.2	156162	12414		47555.7	143277	11248		0.00189057	0.00582596	0.000449574		0.00161926	0.00499133	0.00037698		0.00341819	0.0109336	0.000704
Set3	112	3.03205e+07	4.95746e+06	29523444		2.97495e+07	4.81408e+06	29023971		366691	1.66589e+06	14875.5		342819	1.5603e+06	13902		313662	1.42848e+06	12561		0.013926	0.0658113	0.000462912		0.0119172	0.0564385	0.000395951		0.0224809	0.103921	0.000813
All	343	2.82967e+07	4.95329e+06	27687429		2.78601e+07	4.8592e+06	27334449		142890	967528	7948		133634	906123	7666		122280	829573	6841		0.00535224	0.038143	0.000284707		0.0045825	0.0327087	0.000251469		0.00876791	0.0603619	0.000436
Validation dataset for genetic sex prediction analysis (N = 113)
Dataset	Number of samples	Number of the original reads				Number of the QCed reads				Number of the mapped reads				Number of the duplicate removed reads				Number of the decontaminated human reads				Ratio of the mapped reads				Ratio of the decontaminated human reads				Human genome coverage (×)
		Mean	SD	Median		Mean	SD	Median		Mean	SD	Median		Mean	SD	Median		Mean	SD	Median		Mean	SD	Median		Mean	SD	Median		Mean	SD	Median
-	113	2.47008e+07	4.80428e+06	23957510		2.32683e+07	4.63847e+06	23057987		36792.3	98437.9	9577		35200.7	94097.4	9005		32377.4	86957.4	8244		0.00141191	0.0032791	0.000379042		0.00124309	0.00289995	0.000328591		0.00241291	0.00682987	0.000547
Samples in Set1 processed with DNeasy PowerSoil Kit (N = 88)
Dataset	Number of samples	Number of the original reads				Number of the QCed reads				Number of the mapped reads				Number of the duplicate removed reads				Number of the decontaminated human reads				Ratio of the mapped reads				Ratio of the decontaminated human reads				Human genome coverage (×)
		Mean	SD	Median		Mean	SD	Median		Mean	SD	Median		Mean	SD	Median		Mean	SD	Median		Mean	SD	Median		Mean	SD	Median		Mean	SD	Median
-	88	1.40369e+07	3.15006e+06	14034740		1.39787e+07	3.12857e+06	1.39971e+07		16481	52018.3	4187		15331.4	48272.1	3856		14090.1	44502	3523		0.00121378	0.00372054	0.000283266		0.00103817	0.00318241	0.000241674		0.00101092	0.00323055	0.000236
Multi-ancestry dataset for ancestry prediction analysis (N = 73)
Dataset	Number of samples	Number of the original reads				Number of the QCed reads				Number of the mapped reads				Number of the duplicate removed reads				Number of the decontaminated human reads				Ratio of the mapped reads				Ratio of the decontaminated human reads				Human genome coverage (×)
		Mean	SD	Median		Mean	SD	Median		Mean	SD	Median		Mean	SD	Median		Mean	SD	Median		Mean	SD	Median		Mean	SD	Median		Mean	SD	Median
Phenol-chloroform	73	3.2503e+07	4.36302e+06	31879084		2.95751e+07	4.00404e+06	28951479		17495.8	25435.5	7787		16614.5	24016.2	7441		14609.8	21525.7	6443		0.000518063	0.000742709	0.00024796		0.000431724	0.00062598	0.00021126		0.000772616	0.00114329	0.000296
DNeasy PowerSoil Pro kit	47	3.18066e+07	3.98133e+06	31025434		3.14338e+07	3.99519e+06	30618942		25669.4	61700.1	8762		24552.9	59168.9	8365		22066.6	54432.1	7628		0.000803102	0.00198308	0.000296296		0.000689706	0.0017494	0.000262182		0.00135421	0.00342322	0.000444
Publicaly available datasets used for ancestry prediction analysis (N = 313)
Dataset	Number of samples	Number of the original reads				Number of the QCed reads				Number of the mapped reads				Number of the duplicate removed reads				Number of the decontaminated human reads				Ratio of the mapped reads				Ratio of the decontaminated human reads				Human genome coverage (×)
		Mean	SD	Median		Mean	SD	Median		Mean	SD	Median		Mean	SD	Median		Mean	SD	Median		Mean	SD	Median		Mean	SD	Median		Mean	SD	Median
Karrlsson et al (EUR)	145	1.52418e+07	8.85896e+06	13689474		1.26431e+07	7.80225e+06	11625867		8345.7	17322.1	2969		8285	17239.4	2960		7294.31	15391	2644		0.00059317	0.00106474	0.000249491		0.00051538	0.00094585	0.0002165		0.000392324	0.000850372	0.000139
Zhu et al (EAS)	81	3.73849e+07	7.38812e+06	37392418		3.72133e+07	7.33102e+06	37157426		7559.63	13256.6	3107		6856.96	12008.2	2540		4713.19	7841.91	1717		0.000223741	0.000391614	8.27088e-05		0.000146063	0.000254482	4.06638e-05		0.00015621	0.000275003	5e-05
Dhakan et al (SAS)	87	4.50819e+06	1.47173e+06	4280619		4.27478e+06	1.31223e+06	3922178		12466.8	71617.7	1115		11811.6	67359	1063		10497.8	59704.4	971		0.00267119	0.0140206	0.000225678		0.00225419	0.0116911	0.000195181		0.000499414	0.0029188	4.1e-05

## Sheet: Supplementary Table 3
Supplementary Table 3. Result of the genetic sex prediction based on the sex chromosomal reads
Reference genome	Validation dataset (N = 113)				Training dataset (N = 343)
	Ratio of correctly predicted male samples (sensitivity)	Ratio of correctly predicted female samples (specificity)	ROC-AUC		Ratio of correctly classified male samples	Ratio of correctly classified female samples
hg37	47 / 48 (97.9%)	63 / 65 (96.9%)	0.998		140 / 147 (95.2%)	192 / 196 (98.0%)
hg38	47 / 48 (97.9%)	64 / 65 (98.5%)	0.999		139 / 147 (94.6%)	192 / 196 (98.0%)
T2T	47 / 48 (97.9%)	65 / 65 (100%)	1		138 / 147 (93.9%)	194 / 196 (99.0%)

## Sheet: Supplementary Table 4
Supplementary Table 4. The results of the simulation experiment for the identification of the pair of the read data and genotype data derived from the same individuals based on the P-values
Human genome coverage (×)	Mean number of the bases used for the calculation	SD of the number of the bases used for the calculation	Mean number of the reads	SD of the number of the reads	TP	FN	TN	FP	Sensitivity	Specificity
1e-05	59.54	8.75333	110.64	8.50431	5	20	2475	0	0.2	1
2e-05	117.4	12.6443	220.56	14.8999	24	1	2475	0	0.96	1
5e-05	296.16	22.8011	543.2	25.9326	25	0	2475	0	1	1
0.0001	595.12	30.923	1085.28	37.5605	25	0	2475	0	1	1
0.0002	1174.84	44.7703	2159.12	44.6106	25	0	2475	0	1	1
0.0005	2854.1	78.6974	5380	85.1323	25	0	2475	0	1	1
0.001	5500.64	101.646	10762	114.997	25	0	2475	0	1	1

## Sheet: Supplementary Table 5
Supplementary Table 5. The results of the re-identification from a set of genotype data for the 343 gut metagenome shotgun sequencing data based on the P-values
Number of the bases used for the calculation							TP	FN	TN	FP	Sensitivity	Specificity
Mean	SD	Minimum	1stQ	Median	3rdQ	Maximum
14429.7	55513.3	40	797	2381	9140	694490	320	23	117303	3	0.932945	0.999974

## Sheet: Supplementary Table 6
Supplementary Table 6. The list of the HGDP samples used for the simulation experiment
Sample name	Sex	Population name	Superpopulation name	Population elastic ID
HGDP00473	male	Biaka	Africa (HGDP)	BiakaHGDP
HGDP00478	male	Mbuti	Africa (HGDP)	MbutiHGDP
HGDP01200	male	Mandenka	Africa (HGDP)	MandenkaHGDP
HGDP00916	female	Mandenka	Africa (HGDP)	MandenkaHGDP
HGDP00942	male	Yoruba	Africa (HGDP)	YorubaHGDP
HGDP00453	male	Biaka	Africa (HGDP)	BiakaHGDP
HGDP00460	male	Biaka	Africa (HGDP)	BiakaHGDP
HGDP00465	male	Biaka	Africa (HGDP)	BiakaHGDP
HGDP00939	female	Yoruba	Africa (HGDP)	YorubaHGDP
HGDP00984	male	Mbuti	Africa (HGDP)	MbutiHGDP
HGDP00910	female	Mandenka	Africa (HGDP)	MandenkaHGDP
HGDP00934	female	Yoruba	Africa (HGDP)	YorubaHGDP
HGDP01285	male	Mandenka	Africa (HGDP)	MandenkaHGDP
HGDP01033	male	Bantu South Africa	Africa (HGDP)	BantuSouthAfricaHGDP
HGDP00479	male	Biaka	Africa (HGDP)	BiakaHGDP
HGDP00450	male	Mbuti	Africa (HGDP)	MbutiHGDP
HGDP00455	male	Biaka	Africa (HGDP)	BiakaHGDP
HGDP00462	male	Mbuti	Africa (HGDP)	MbutiHGDP
HGDP00452	male	Biaka	Africa (HGDP)	BiakaHGDP
HGDP00943	male	Yoruba	Africa (HGDP)	YorubaHGDP
HGDP00464	male	Biaka	Africa (HGDP)	BiakaHGDP
HGDP00471	female	Mbuti	Africa (HGDP)	MbutiHGDP
HGDP00905	male	Mandenka	Africa (HGDP)	MandenkaHGDP
HGDP00917	female	Mandenka	Africa (HGDP)	MandenkaHGDP
HGDP00924	female	Yoruba	Africa (HGDP)	YorubaHGDP
HGDP00929	male	Yoruba	Africa (HGDP)	YorubaHGDP
HGDP00931	male	Yoruba	Africa (HGDP)	YorubaHGDP
HGDP00981	male	Biaka	Africa (HGDP)	BiakaHGDP
HGDP00986	male	Biaka	Africa (HGDP)	BiakaHGDP
HGDP00993	male	Bantu South Africa	Africa (HGDP)	BantuSouthAfricaHGDP
HGDP01092	male	Biaka	Africa (HGDP)	BiakaHGDP
HGDP01087	male	Biaka	Africa (HGDP)	BiakaHGDP
HGDP01094	male	Biaka	Africa (HGDP)	BiakaHGDP
HGDP00983	male	Mbuti	Africa (HGDP)	MbutiHGDP
HGDP00938	female	Yoruba	Africa (HGDP)	YorubaHGDP
HGDP00940	male	Yoruba	Africa (HGDP)	YorubaHGDP
HGDP00907	male	Mandenka	Africa (HGDP)	MandenkaHGDP
HGDP00919	male	Mandenka	Africa (HGDP)	MandenkaHGDP
HGDP01405	male	Bantu Kenya	Africa (HGDP)	BantuKenyaHGDP
HGDP01412	male	Bantu Kenya	Africa (HGDP)	BantuKenyaHGDP
HGDP00463	male	Mbuti	Africa (HGDP)	MbutiHGDP
HGDP00468	male	Mbuti	Africa (HGDP)	MbutiHGDP
HGDP00920	female	Yoruba	Africa (HGDP)	YorubaHGDP
HGDP00937	male	Yoruba	Africa (HGDP)	YorubaHGDP
HGDP00944	male	Yoruba	Africa (HGDP)	YorubaHGDP
HGDP01081	male	Mbuti	Africa (HGDP)	MbutiHGDP
HGDP01283	male	Mandenka	Africa (HGDP)	MandenkaHGDP
HGDP01202	male	Mandenka	Africa (HGDP)	MandenkaHGDP
HGDP01411	male	Bantu Kenya	Africa (HGDP)	BantuKenyaHGDP
HGDP01416	male	Bantu Kenya	Africa (HGDP)	BantuKenyaHGDP
HGDP00858	female	Maya	America (HGDP)	MayaHGDP
HGDP00860	female	Maya	America (HGDP)	MayaHGDP
HGDP00865	female	Maya	America (HGDP)	MayaHGDP
HGDP00872	female	Maya	America (HGDP)	MayaHGDP
HGDP00877	male	Maya	America (HGDP)	MayaHGDP
HGDP01053	female	Pima	America (HGDP)	PimaHGDP
HGDP01058	female	Pima	America (HGDP)	PimaHGDP
HGDP01060	male	Pima	America (HGDP)	PimaHGDP
HGDP01010	female	Karitiana	America (HGDP)	KaritianaHGDP
HGDP01041	female	Pima	America (HGDP)	PimaHGDP
HGDP00838	female	Surui	America (HGDP)	SuruiHGDP
HGDP00845	male	Surui	America (HGDP)	SuruiHGDP
HGDP00864	female	Maya	America (HGDP)	MayaHGDP
HGDP00869	female	Maya	America (HGDP)	MayaHGDP
HGDP00871	female	Maya	America (HGDP)	MayaHGDP
HGDP00876	female	Maya	America (HGDP)	MayaHGDP
HGDP01014	female	Karitiana	America (HGDP)	KaritianaHGDP
HGDP01019	male	Karitiana	America (HGDP)	KaritianaHGDP
HGDP01057	male	Pima	America (HGDP)	PimaHGDP
HGDP00854	female	Maya	America (HGDP)	MayaHGDP
HGDP00703	male	Colombian	America (HGDP)	ColombianHGDP
HGDP00708	female	Colombian	America (HGDP)	ColombianHGDP
HGDP00859	female	Maya	America (HGDP)	MayaHGDP
HGDP00861	female	Maya	America (HGDP)	MayaHGDP
HGDP00873	female	Maya	America (HGDP)	MayaHGDP
HGDP00832	female	Surui	America (HGDP)	SuruiHGDP
HGDP00837	male	Surui	America (HGDP)	SuruiHGDP
HGDP00849	male	Surui	America (HGDP)	SuruiHGDP
HGDP01059	male	Pima	America (HGDP)	PimaHGDP
HGDP01009	male	Karitiana	America (HGDP)	KaritianaHGDP
HGDP00995	female	Karitiana	America (HGDP)	KaritianaHGDP
HGDP01001	female	Karitiana	America (HGDP)	KaritianaHGDP
HGDP01006	female	Karitiana	America (HGDP)	KaritianaHGDP
HGDP01013	male	Karitiana	America (HGDP)	KaritianaHGDP
HGDP01037	male	Pima	America (HGDP)	PimaHGDP
HGDP01051	female	Pima	America (HGDP)	PimaHGDP
HGDP00856	male	Maya	America (HGDP)	MayaHGDP
HGDP00863	female	Maya	America (HGDP)	MayaHGDP
HGDP00868	female	Maya	America (HGDP)	MayaHGDP
HGDP00870	female	Maya	America (HGDP)	MayaHGDP
HGDP00875	female	Maya	America (HGDP)	MayaHGDP
HGDP01056	female	Pima	America (HGDP)	PimaHGDP
HGDP00704	female	Colombian	America (HGDP)	ColombianHGDP
HGDP00970	female	Colombian	America (HGDP)	ColombianHGDP
HGDP00843	male	Surui	America (HGDP)	SuruiHGDP
HGDP00862	female	Maya	America (HGDP)	MayaHGDP
HGDP00999	female	Karitiana	America (HGDP)	KaritianaHGDP
HGDP01043	male	Pima	America (HGDP)	PimaHGDP
HGDP01050	male	Pima	America (HGDP)	PimaHGDP
HGDP01055	male	Pima	America (HGDP)	PimaHGDP
HGDP00062	male	Balochi	Central South Asia (HGDP)	BalochiHGDP
HGDP00137	male	Makrani	Central South Asia (HGDP)	MakraniHGDP
HGDP00264	male	Pathan	Central South Asia (HGDP)	PathanHGDP
HGDP00288	male	Kalash	Central South Asia (HGDP)	KalashHGDP
HGDP00290	male	Kalash	Central South Asia (HGDP)	KalashHGDP
HGDP00341	male	Burusho	Central South Asia (HGDP)	BurushoHGDP
HGDP00346	male	Burusho	Central South Asia (HGDP)	BurushoHGDP
HGDP00333	male	Kalash	Central South Asia (HGDP)	KalashHGDP
HGDP00364	male	Burusho	Central South Asia (HGDP)	BurushoHGDP
HGDP00388	male	Burusho	Central South Asia (HGDP)	BurushoHGDP
HGDP00206	female	Sindhi	Central South Asia (HGDP)	SindhiHGDP
HGDP00213	male	Pathan	Central South Asia (HGDP)	PathanHGDP
HGDP00237	female	Pathan	Central South Asia (HGDP)	PathanHGDP
HGDP00244	female	Pathan	Central South Asia (HGDP)	PathanHGDP
HGDP00129	male	Hazara	Central South Asia (HGDP)	HazaraHGDP
HGDP00131	male	Makrani	Central South Asia (HGDP)	MakraniHGDP
HGDP00167	male	Sindhi	Central South Asia (HGDP)	SindhiHGDP
HGDP00011	male	Brahui	Central South Asia (HGDP)	BrahuiHGDP
HGDP00001	male	Brahui	Central South Asia (HGDP)	BrahuiHGDP
HGDP00304	female	Kalash	Central South Asia (HGDP)	KalashHGDP
HGDP00049	male	Brahui	Central South Asia (HGDP)	BrahuiHGDP
HGDP00056	male	Balochi	Central South Asia (HGDP)	BalochiHGDP
HGDP00070	male	Balochi	Central South Asia (HGDP)	BalochiHGDP
HGDP00222	male	Pathan	Central South Asia (HGDP)	PathanHGDP
HGDP00183	male	Sindhi	Central South Asia (HGDP)	SindhiHGDP
HGDP00003	male	Brahui	Central South Asia (HGDP)	BrahuiHGDP
HGDP00015	male	Brahui	Central South Asia (HGDP)	BrahuiHGDP
HGDP00397	male	Burusho	Central South Asia (HGDP)	BurushoHGDP
HGDP00412	male	Burusho	Central South Asia (HGDP)	BurushoHGDP
HGDP00060	male	Balochi	Central South Asia (HGDP)	BalochiHGDP
HGDP00109	male	Hazara	Central South Asia (HGDP)	HazaraHGDP
HGDP00438	male	Burusho	Central South Asia (HGDP)	BurushoHGDP
HGDP00445	male	Burusho	Central South Asia (HGDP)	BurushoHGDP
HGDP00281	male	Kalash	Central South Asia (HGDP)	KalashHGDP
HGDP00154	female	Makrani	Central South Asia (HGDP)	MakraniHGDP
HGDP00161	male	Makrani	Central South Asia (HGDP)	MakraniHGDP
HGDP00192	female	Sindhi	Central South Asia (HGDP)	SindhiHGDP
HGDP00197	male	Sindhi	Central South Asia (HGDP)	SindhiHGDP
HGDP00007	male	Brahui	Central South Asia (HGDP)	BrahuiHGDP
HGDP00033	male	Brahui	Central South Asia (HGDP)	BrahuiHGDP
HGDP00076	male	Balochi	Central South Asia (HGDP)	BalochiHGDP
HGDP00158	male	Makrani	Central South Asia (HGDP)	MakraniHGDP
HGDP00191	male	Sindhi	Central South Asia (HGDP)	SindhiHGDP
HGDP00141	male	Makrani	Central South Asia (HGDP)	MakraniHGDP
HGDP00108	male	Hazara	Central South Asia (HGDP)	HazaraHGDP
HGDP00110	male	Hazara	Central South Asia (HGDP)	HazaraHGDP
HGDP00285	male	Kalash	Central South Asia (HGDP)	KalashHGDP
HGDP00351	male	Burusho	Central South Asia (HGDP)	BurushoHGDP
HGDP00382	male	Burusho	Central South Asia (HGDP)	BurushoHGDP
HGDP00005	male	Brahui	Central South Asia (HGDP)	BrahuiHGDP
HGDP00771	female	Japanese	East Asia (HGDP)	JapaneseHGDP
HGDP01205	male	Oroqen	East Asia (HGDP)	OroqenHGDP
HGDP01212	female	Oroqen	East Asia (HGDP)	OroqenHGDP
HGDP01217	male	Daur	East Asia (HGDP)	DaurHGDP
HGDP01224	male	Mongolian	East Asia (HGDP)	MongolianHGDP
HGDP00720	male	Cambodian	East Asia (HGDP)	CambodianHGDP
HGDP00959	female	Yakut	East Asia (HGDP)	YakutHGDP
HGDP00819	male	Han	East Asia (HGDP)	HanHGDP
HGDP01351	male	Tu	East Asia (HGDP)	TuHGDP
HGDP01356	female	Tu	East Asia (HGDP)	TuHGDP
HGDP01313	male	Dai	East Asia (HGDP)	DaiHGDP
HGDP00977	male	Han	East Asia (HGDP)	HanHGDP
HGDP00751	male	Japanese	East Asia (HGDP)	JapaneseHGDP
HGDP01209	female	Oroqen	East Asia (HGDP)	OroqenHGDP
HGDP01216	male	Daur	East Asia (HGDP)	DaurHGDP
HGDP01336	female	She	East Asia (HGDP)	SheHGDP
HGDP00828	male	Japanese	East Asia (HGDP)	JapaneseHGDP
HGDP00753	male	Japanese	East Asia (HGDP)	JapaneseHGDP
HGDP00791	male	Japanese	East Asia (HGDP)	JapaneseHGDP
HGDP00750	male	Japanese	East Asia (HGDP)	JapaneseHGDP
HGDP01232	female	Mongolian	East Asia (HGDP)	MongolianHGDP
HGDP00818	female	Han	East Asia (HGDP)	HanHGDP
HGDP01100	male	Tujia	East Asia (HGDP)	TujiaHGDP
HGDP01218	male	Daur	East Asia (HGDP)	DaurHGDP
HGDP01225	male	Mongolian	East Asia (HGDP)	MongolianHGDP
HGDP00786	male	Han	East Asia (HGDP)	HanHGDP
HGDP00755	male	Japanese	East Asia (HGDP)	JapaneseHGDP
HGDP01099	male	Tujia	East Asia (HGDP)	TujiaHGDP
HGDP01195	male	Miao	East Asia (HGDP)	MiaoHGDP
HGDP00964	male	Yakut	East Asia (HGDP)	YakutHGDP
HGDP00971	male	Han	East Asia (HGDP)	HanHGDP
HGDP00976	female	Han	East Asia (HGDP)	HanHGDP
HGDP00952	male	Yakut	East Asia (HGDP)	YakutHGDP
HGDP01340	male	Naxi	East Asia (HGDP)	NaxiHGDP
HGDP01347	male	Tu	East Asia (HGDP)	TuHGDP
HGDP01316	female	Dai	East Asia (HGDP)	DaiHGDP
HGDP01239	female	Hezhen	East Asia (HGDP)	HezhenHGDP
HGDP01241	male	Hezhen	East Asia (HGDP)	HezhenHGDP
HGDP00975	female	Han	East Asia (HGDP)	HanHGDP
HGDP00747	male	Japanese	East Asia (HGDP)	JapaneseHGDP
HGDP00949	male	Yakut	East Asia (HGDP)	YakutHGDP
HGDP00963	female	Yakut	East Asia (HGDP)	YakutHGDP
HGDP00817	female	Han	East Asia (HGDP)	HanHGDP
HGDP00759	male	Japanese	East Asia (HGDP)	JapaneseHGDP
HGDP01207	male	Oroqen	East Asia (HGDP)	OroqenHGDP
HGDP01221	male	Daur	East Asia (HGDP)	DaurHGDP
HGDP01310	male	Dai	East Asia (HGDP)	DaiHGDP
HGDP01341	male	Naxi	East Asia (HGDP)	NaxiHGDP
HGDP01233	male	Hezhen	East Asia (HGDP)	HezhenHGDP
HGDP01194	male	Miao	East Asia (HGDP)	MiaoHGDP
HGDP00529	female	French	Europe (HGDP)	FrenchHGDP
HGDP00803	male	Orcadian	Europe (HGDP)	OrcadianHGDP
HGDP00891	male	Russian	Europe (HGDP)	RussianHGDP
HGDP00808	male	Orcadian	Europe (HGDP)	OrcadianHGDP
HGDP01166	male	Tuscan	Europe (HGDP)	TuscanHGDP
HGDP00511	male	French	Europe (HGDP)	FrenchHGDP
HGDP01065	female	Sardinian	Europe (HGDP)	SardinianHGDP
HGDP00516	female	French	Europe (HGDP)	FrenchHGDP
HGDP01072	female	Sardinian	Europe (HGDP)	SardinianHGDP
HGDP01077	male	Sardinian	Europe (HGDP)	SardinianHGDP
HGDP00674	male	Sardinian	Europe (HGDP)	SardinianHGDP
HGDP01161	male	Tuscan	Europe (HGDP)	TuscanHGDP
HGDP00794	female	Orcadian	Europe (HGDP)	OrcadianHGDP
HGDP00799	female	Orcadian	Europe (HGDP)	OrcadianHGDP
HGDP01368	female	Basque	Europe (HGDP)	BasqueHGDP
HGDP01399	female	Adygei	Europe (HGDP)	AdygeiHGDP
HGDP00888	male	Russian	Europe (HGDP)	RussianHGDP
HGDP00890	male	Russian	Europe (HGDP)	RussianHGDP
HGDP01177	female	Bergamo Italian	Europe (HGDP)	BergamoItalianHGDP
HGDP01071	male	Sardinian	Europe (HGDP)	SardinianHGDP
HGDP01381	female	Adygei	Europe (HGDP)	AdygeiHGDP
HGDP00671	male	Sardinian	Europe (HGDP)	SardinianHGDP
HGDP00513	female	French	Europe (HGDP)	FrenchHGDP
HGDP00518	male	French	Europe (HGDP)	FrenchHGDP
HGDP00539	female	French	Europe (HGDP)	FrenchHGDP
HGDP00880	male	Russian	Europe (HGDP)	RussianHGDP
HGDP00673	female	Sardinian	Europe (HGDP)	SardinianHGDP
HGDP01152	male	Bergamo Italian	Europe (HGDP)	BergamoItalianHGDP
HGDP01157	female	Bergamo Italian	Europe (HGDP)	BergamoItalianHGDP
HGDP01171	female	Bergamo Italian	Europe (HGDP)	BergamoItalianHGDP
HGDP01383	male	Adygei	Europe (HGDP)	AdygeiHGDP
HGDP00882	male	Russian	Europe (HGDP)	RussianHGDP
HGDP01357	male	Basque	Europe (HGDP)	BasqueHGDP
HGDP01369	female	Basque	Europe (HGDP)	BasqueHGDP
HGDP01063	male	Sardinian	Europe (HGDP)	SardinianHGDP
HGDP00902	female	Russian	Europe (HGDP)	RussianHGDP
HGDP01373	female	Basque	Europe (HGDP)	BasqueHGDP
HGDP01378	male	Basque	Europe (HGDP)	BasqueHGDP
HGDP01397	male	Adygei	Europe (HGDP)	AdygeiHGDP
HGDP01400	female	Adygei	Europe (HGDP)	AdygeiHGDP
HGDP01361	male	Basque	Europe (HGDP)	BasqueHGDP
HGDP00538	male	French	Europe (HGDP)	FrenchHGDP
HGDP00797	female	Orcadian	Europe (HGDP)	OrcadianHGDP
HGDP00800	female	Orcadian	Europe (HGDP)	OrcadianHGDP
HGDP00879	male	Russian	Europe (HGDP)	RussianHGDP
HGDP00881	female	Russian	Europe (HGDP)	RussianHGDP
HGDP01074	female	Sardinian	Europe (HGDP)	SardinianHGDP
HGDP01149	male	Bergamo Italian	Europe (HGDP)	BergamoItalianHGDP
HGDP01372	male	Basque	Europe (HGDP)	BasqueHGDP
HGDP01384	female	Adygei	Europe (HGDP)	AdygeiHGDP

## Sheet: Supplementary Table 7
Supplementary Table 7. The results of the simulation experiment for the prediction of the ancestries
Human genome coverage (×)	Ancestry	Mean number of the bases used for the calculation	SD of the number of the bases used for the calculation	Mean number of the reads	SD of the number of the reads	Number of samples	Number of correct predictions	Correct prediction ratio
1e-05	AMR	772.84	79.1303	107.02	9.55861	50	34	0.68
1e-05	EUR	759.32	91.3521	107.44	10.4806	50	37	0.74
1e-05	AFR	788.36	91.6339	109.36	10.0869	50	50	1
1e-05	EAS	778.58	91.5716	106.26	10.6767	50	42	0.84
1e-05	SAS	756.38	85.514	106.8	9.03734	50	19	0.38
1e-05	All	771.096	88.0852	107.376	9.96271	250	182	0.728
2e-05	AMR	1549.32	118.283	216.52	14.3232	50	44	0.88
2e-05	EUR	1531.1	140.597	215.48	16.5458	50	39	0.78
2e-05	AFR	1556	122.484	218.1	14.3317	50	50	1
2e-05	EAS	1540.9	125.023	212.88	14.1892	50	47	0.94
2e-05	SAS	1541.02	129.049	217.92	14.3809	50	30	0.6
2e-05	All	1543.67	126.571	216.18	14.7864	250	210	0.84
5e-05	AMR	3851.94	222.373	541.18	24.9961	50	50	1
5e-05	EUR	3848.46	213.84	543.76	25.2203	50	43	0.86
5e-05	AFR	3871.68	196.33	541.7	22.926	50	50	1
5e-05	EAS	3894.86	173.962	538.74	18.3457	50	50	1
5e-05	SAS	3832.02	214.421	539.62	23.6237	50	36	0.72
5e-05	All	3859.79	204.417	541	23.0359	250	229	0.916
0.0001	AMR	7696.92	320.855	1082.56	35.0703	50	50	1
0.0001	EUR	7660.98	311.646	1088.74	42.5809	50	47	0.94
0.0001	AFR	7711.12	281.085	1080.44	31.8569	50	50	1
0.0001	EAS	7747.62	286.774	1077.56	32.9075	50	49	0.98
0.0001	SAS	7644.56	290.477	1077.42	33.0554	50	43	0.86
0.0001	All	7692.24	298.416	1081.34	35.2715	250	239	0.956
0.0002	AMR	15276.9	462.806	2157.36	59.0744	50	50	1
0.0002	EUR	15253.2	461.068	2170.26	68.8568	50	49	0.98
0.0002	AFR	15452.7	501.961	2165.2	53.5949	50	50	1
0.0002	EAS	15430.4	450.239	2142.74	57.0066	50	49	0.98
0.0002	SAS	15431	471.374	2172.84	54.4881	50	46	0.92
0.0002	All	15368.9	473.831	2161.68	59.3872	250	244	0.976
0.0005	AMR	38169.1	779.541	5392.34	102.311	50	50	1
0.0005	EUR	38178.8	875.73	5430.86	139.405	50	50	1
0.0005	AFR	38758.2	770.047	5426.02	94.5765	50	50	1
0.0005	EAS	38605.3	890.715	5367.98	110.344	50	49	0.98
0.0005	SAS	38545.5	832.596	5431.64	106.711	50	48	0.96
0.0005	All	38451.4	857.957	5409.77	113.716	250	247	0.988
0.001	AMR	76403.1	1283.57	10786.3	196.821	50	50	1
0.001	EUR	76433.7	1447.85	10860.8	247.343	50	50	1
0.001	AFR	77314.2	1158.16	10832.5	145.03	50	50	1
0.001	EAS	77054.4	1291.31	10715.6	185.395	50	49	0.98
0.001	SAS	77271.3	1327.63	10856.8	191.968	50	48	0.96
0.001	All	76895.4	1354.92	10810.4	201.94	250	247	0.988

## Sheet: Supplementary Table 8
Supplementary Table 8. The results of the prediction of the ancestries of the gut metagenome shotgun sequencing data
Dataset	Number of the bases used for the calculation							Number of the correct prediction	Number of the tests	Corerct prediction ratio
	Mean	SD	Minimum	1stQ	Median	3rdQ	Maximum
This study (only EAS)	661298	4.58861e+06	509	9838	30879	128064	60632874	337	343	0.982507
This study (Multi-ancestry; EUR, EAS, and SAS)	51720.2	76861.7	985	7862	18226	54271	336474	72	73	0.986486
Karrlsson et al (EUR)	28492.2	63263.2	321	4393	9008	25018	503582	134	145	0.924138
Zhu et al (EAS)	8261.28	13838.8	5	516	2198	9058	80322	72	81	0.888889
Dhakan et al (SAS)	36504.6	218829	70	1144.5	2747	10995	2029954	70	87	0.804598

## Sheet: Supplementary Table 9
Supplementary Table 9. The basic metrics of the ultra-deep gut metagenome shotgun sequencing
Sample ID	Number of the paired-end reads						Human genome coverages (×)
	Original read	QCed read	Mapped read	Duplicate removed read	Decontaminated read		Mean	SD
Sample D1	2346488745	2288505868	125442449	104511886	96039202		8.07704	3.97363
Sample D2	2742038009	2669638514	89264926	73056918	66897558		5.7717	3.15686
Sample D3	1716058180	1699942530	45186154	37773332	34567830		3.06875	2.30389
Sample D4	2436549790	2352749868	20512859	16874576	15426814		1.24064	1.47698
Sample D5	2122492350	2108340879	13194241	11088926	10115412		0.879627	1.27123

[truncated: 5 more sheets: Supplementary Table 10, Supplementary Table 11, Supplementary Table 12, Supplementary Table 13, Supplementary Table 14]
