# Supplementary material for: Reconstruction of the personal information from human genome reads in gut metagenome sequencing data
Source: Nat Microbiol. 2023 May 15;8(6):1079–94. doi: 10.1038/s41564-023-01381-3 (PMC10234815; doi:10.1038/s41564-023-01381-3)
Supplement: Supplementary file 4 — Individual data for the number of the human reads and mtDNA-related metrics. Source data for Supplementary Figs. 1 and 2. [file 41564_2023_1381_MOESM4_ESM.txt]

Pub_ID	Number of the original reads	Number of the QCed reads	Number of the mapped reads	Number of the duplicate removed reads	Number of the decontaminated reads	Dataset	mtDNA coverage	Ratio of the non-major allele in chrMT	Ratio of major haplogroup (mixemt)	Input DNA (ng)
Sample_1_Set1	22794111	22597212	19509	18699	17399	Set1	15.1748	0.12236869421057993	1	500
Sample_2_Set1	19964332	19694679	1511	1454	1345	Set1	4.34589	0.2222222222222222	1	1000
Sample_3_Set1	20203274	19999102	2171	2073	1884	Set1	3.26767	0.26296296296296295	0.9454	500
Sample_4_Set1	16691540	16585116	776	750	687	Set1	1.49255	0	1	250
Sample_5_Set1	26054432	25946083	176	167	152	Set1	1.07122	0	1	1000
Sample_6_Set1	23238470	22350166	1176	1136	1013	Set1	2.06295	0	1	1000
Sample_7_Set1	22502256	22241987	1305	1260	1151	Set1	0.811515	0	1	500
Sample_8_Set1	20457157	20269515	1052	1017	926	Set1	1.34039	0.41666666666666663	1	1000
Sample_9_Set1	34436559	33953201	1495	1430	1331	Set1	4.58869	0.1471655328798186	0.9203	1000
Sample_10_Set1	31868075	30499635	577	561	504	Set1	3.27002	0.28095238095238095	0.7653	1000
Sample_11_Set1	27191913	27045900	474	455	383	Set1	0.7747	0	0.6671	500
Sample_12_Set1	21656726	21482609	8659	8370	7685	Set1	1.01491	0	1	500
Sample_13_Set1	21934241	21700785	6185	6001	5499	Set1	13.1401	0.0958571747787434	0.9501	1000
Sample_14_Set1	22217853	22019393	4507	4374	3392	Set1	2.62001	0.3333333333333333	1	1000
Sample_15_Set1	23450102	23226622	4460	4312	3985	Set1	4.95763	0.16666666666666666	0.8863	1000
Sample_16_Set1	21340729	21110754	503	487	440	Set1	0.697568	0	1	1000
Sample_17_Set1	29106954	28898257	881	858	615	Set1	0.971272	0.5	0.772	1000
Sample_18_Set1	21382346	21236110	746	707	649	Set1	1.40352	0.3333333333333333	1	1000
Sample_19_Set1	25768305	25280689	1009	972	887	Set1	3.94586	0.2611111111111111	1	1000
Sample_20_Set1	22286913	22113998	636	615	554	Set1	1.74096	0	1	500
Sample_21_Set1	22485284	21954271	4498	4344	3997	Set1	3.39091	0.1730263157894737	0.9085	1000
Sample_22_Set1	21912842	21689927	1226	1186	1073	Set1	1.60287	0.3125	1	1000
Sample_23_Set1	24104878	23831925	2225	2157	1830	Set1	1.27763	0.3333333333333333	1	1000
Sample_24_Set1	24686324	24472685	1298	1243	1071	Set1	1.43847	0	0.6578	500
Sample_25_Set1	27699194	27453553	1113	1072	990	Set1	4.24196	0.26944444444444443	1	500
Sample_26_Set1	24943683	24754459	4172	4006	3677	Set1	3.08184	0.2976190476190476	0.9665	1000
Sample_27_Set1	20923181	20384788	2411	2346	2132	Set1	4.11509	0.3541666666666667	1	1000
Sample_28_Set1	26303121	25607425	3128	2990	2688	Set1	3.04164	0.3383333333333333	1	1000
Sample_29_Set1	21505482	21219993	7059	6841	6260	Set1	6.03301	0.15396617271617272	0.8558	1000
Sample_30_Set1	26951045	26660131	2042	1956	1824	Set1	15.2283	0.1656762429489702	1	1000
Sample_31_Set1	23676538	23551240	4557	4379	3950	Set1	5.24226	0.3541666666666667	1	500
Sample_32_Set1	22264474	22103459	1394	1340	789	Set1	0.688032	0	1	250
Sample_33_Set1	28027730	27691856	4709	4566	4194	Set1	3.9659	0.20333333333333334	1	1000
Sample_34_Set1	25656643	25456927	1710	1667	1481	Set1	5.47088	0.25136054421768705	0.8683	1000
Sample_35_Set1	28762520	28582190	10447	9973	9076	Set1	5.9796	0.31851851851851853	1	1000
Sample_36_Set1	25173651	24065653	1492	1446	1337	Set1	0.998974	0.45	1	1000
Sample_37_Set1	22666396	22350713	863	839	771	Set1	1.60867	0	1	1000
Sample_38_Set1	25844270	25199565	2955	2823	2438	Set1	5.25596	0.23887085137085137	1	500
Sample_39_Set1	30438517	30257993	930	889	834	Set1	5.55079	0.20707070707070707	1	1000
Sample_40_Set1	27335009	26393163	851	826	725	Set1	0.968978	0	0.3869	1000
Sample_41_Set1	24813366	24644073	4263	4077	3716	Set1	0.927696	0.5	1	1000
Sample_42_Set1	26225030	26060737	713	686	626	Set1	2.12753	0.41666666666666663	1	1000
Sample_43_Set1	22733944	22392712	1238	1195	1100	Set1	2.28608	0.3333333333333333	1	1000
Sample_44_Set1	24541798	24268928	3323	3180	2911	Set1	5.41523	0.06563958916900094	1	1000
Sample_45_Set1	21570367	21146832	484	468	434	Set1	1.38397	0.5	0.6368	500
Sample_46_Set1	28127778	27852435	3098	2975	2758	Set1	3.29899	0.2833333333333333	1	1000
Sample_47_Set1	27007144	26729964	1187	1136	1036	Set1	3.38844	0.3261904761904762	0.5719	1000
Sample_48_Set1	23539185	23299351	5243	4979	4208	Set1	16.7327	0.1552575791212155	1	473.6
Sample_49_Set1	24384382	24203712	5544	5286	4822	Set1	29.4701	0.07661900676845529	0.9553	500
Sample_50_Set1	23874028	23689106	3355	3236	2568	Set1	8.21462	0.1732630372847764	1	500
Sample_51_Set1	20312048	20121986	3403	3259	3038	Set1	7.20822	0.15724384227844435	0.9417	1000
Sample_52_Set1	27534910	27192591	3234	3031	2790	Set1	4.31076	0.19642857142857142	0.826	500
Sample_53_Set1	27477388	27334449	1199	1149	1067	Set1	5.50794	0.20187590187590188	1	1000
Sample_54_Set1	24750493	24343381	2576	2481	2311	Set1	2.34498	0.5	1	1000
Sample_55_Set1	25526709	25189183	8245	7888	7297	Set1	8.22639	0.2794057794057794	0.7078	1000
Sample_56_Set1	29664370	29614521	5337	5071	4684	Set1	3.50299	0.5	1	500
Sample_57_Set1	26046785	25899716	29828	28207	25233	Set1	4.05788	0.3333333333333333	1	500
Sample_58_Set1	26496127	26048936	1226	1182	1072	Set1	1.56618	0.3333333333333333	1	1000
Sample_59_Set1	24794237	24705823	3700	3540	2587	Set1	1.80741	0.5	1	1000
Sample_60_Set1	26567001	26490218	3419	3264	2951	Set1	5.06965	0.20833333333333331	1	500
Sample_61_Set1	24452380	24097649	912	891	724	Set1	1.15342	0	0.5936	1000
Sample_62_Set1	24312605	24187221	3513	3408	3140	Set1	4.97713	0.14696969696969697	1	1000
Sample_63_Set1	27452550	27381898	13486	12829	11300	Set1	2.97978	0.3055555555555555	1	1000
Sample_64_Set1	23887512	23760731	496	466	428	Set1	1.7234	0	0.8823	500
Sample_65_Set1	25467088	25394370	2290	2160	2010	Set1	2.60734	0.3138888888888889	1	500
Sample_66_Set1	24139405	23745140	4553	4383	4027	Set1	5.94073	0.23495670995670995	0.8059	1000
Sample_67_Set1	31144133	31057596	1315	1237	1149	Set1	4.81725	0.21088435374149658	0.6147	500
Sample_68_Set1	24889010	24563207	1594	1542	1028	Set1	0.751101	0	1	1000
Sample_69_Set1	23591108	23504591	678	663	412	Set1	0.952019	0.5	1	500
Sample_70_Set1	25471784	25063084	3306	3204	2738	Set1	5.47625	0.25149911816578485	1	1000
Sample_71_Set1	23594328	23276443	4070	3863	3521	Set1	5.7208	0.15555555555555556	1	1000
Sample_72_Set1	27143338	26996717	16444	15831	13471	Set1	5.14201	0.22724867724867726	1	1000
Sample_73_Set1	25252289	25194048	1061	1017	584	Set1	1.41554	0	1	500
Sample_74_Set1	26417921	26271565	973	927	839	Set1	2.36967	0.2093253968253968	1	1000
Sample_75_Set1	26972685	26767565	42000	39530	36761	Set1	106.962	0.03964189828940082	0.7328	500
Sample_76_Set1	21945579	21686040	29970	28652	26265	Set1	52.0942	0.05181814654975813	0.9924	250
Sample_77_Set1	21514636	21272973	2111	2034	1839	Set1	3.62502	0.27564102564102566	1	1000
Sample_78_Set1	25937877	25774282	5105	4913	4507	Set1	3.67089	0.2583333333333333	1	500
Sample_79_Set1	24006380	23829766	30335	29265	26846	Set1	18.4388	0.0721904706970111	0.645	1000
Sample_80_Set1	20577839	20435178	932	908	810	Set1	1.57402	0.5	0.7321	1000
Sample_81_Set1	22091384	21759654	8552	8260	7596	Set1	9.82974	0.14601521164021164	0.9507	1000
Sample_82_Set1	21177572	20349638	2481	2398	2222	Set1	5.21172	0.3416666666666667	1	500
Sample_83_Set1	21465343	19853784	1579	1520	1391	Set1	1.31517	0	1	1000
Sample_84_Set1	23426337	23204359	6603	6408	5891	Set1	5.14503	0.16125541125541124	0.6691	1000
Sample_85_Set1	20923185	20752376	1746	1691	1563	Set1	2.69328	0.34444444444444444	1	500
Sample_86_Set1	22941028	22389453	36490	35396	32577	Set1	17.4348	0.11651324103387545	1	1000
Sample_87_Set1	22079266	21931445	3566	3414	3202	Set1	20.8392	0.07745856388641778	1	500
Sample_88_Set1	25001502	24662829	3055	2944	2729	Set1	7.94858	0.1205988455988456	1	1000
Sample_89_Set1	28697391	28581245	7454	7222	6615	Set1	10.1301	0.14168899282535646	1	1000
Sample_90_Set1	23484055	22908202	9446	9216	8372	Set1	0.74911	0	1	1000
Sample_91_Set1	19297261	19089807	7941	7683	6841	Set1	1.97803	0.43333333333333335	1	250
Sample_92_Set1	21273454	21112686	258	249	227	Set1	1.59901	0.25	1	1000
Sample_93_Set1	20535586	20371603	8840	8394	7137	Set1	2.1941	0.5	1	1000
Sample_94_Set1	23894945	23737237	233	224	196	Set1	0.598165	0	1	1000
Sample_95_Set1	27585281	27272132	40610	39473	36286	Set1	12.3018	0.1426656268568033	0.9599	1000
Sample_96_Set1	23451790	22827815	237017	228657	209820	Set1	47.7255	0.048097674107995904	1	1000
Sample_97_Set1	20686559	20319707	3622	3502	3266	Set1	13.7062	0.1347775182334006	0.7164	1000
Sample_98_Set1	22564572	21527073	2637	2575	2396	Set1	7.12819	0.14652777777777778	0.9694	1000
Sample_99_Set1	21725664	21586939	11753	11405	10621	Set1	37.9077	0.052199880216001	1	1000
Sample_100_Set1	25249990	24971378	690	664	604	Set1	0.938681	0	0.5077	1000
Sample_101_Set1	22229377	21985496	6638	6404	5952	Set1	9.90603	0.1505192723942724	0.962	1000
Sample_102_Set1	25798033	25670338	720	697	621	Set1	0.339852	0	1	500
Sample_103_Set2	29213663	28341444	2877	2746	2482	Set2	3.04514	0.375	1	500
Sample_104_Set2	34519603	34033377	939494	883065	809810	Set2	9.70608	0.11875	1	400
Sample_105_Set2	35663879	35063735	69012	64948	59710	Set2	3.75309	0.5	1	400
Sample_106_Set2	30871033	30655528	135532	126754	116329	Set2	14.9446	0.12335467562740289	1	500
Sample_107_Set2	24748096	24550008	45334	42410	38746	Set2	24.4534	0.05603510820902125	1	500
Sample_108_Set2	26561412	26317268	30340	28326	26010	Set2	2.07152	0.3333333333333333	0.8121	500
Sample_109_Set2	29876872	29571050	20096	18885	17517	Set2	14.4944	0.1386789623631729	1	500
Sample_110_Set2	30321051	29857758	8314	7776	7058	Set2	8.13622	0.1638888888888889	1	400
Sample_111_Set2	33386829	32856589	7211	6755	6178	Set2	10.2834	0.25625	0.9403	500
Sample_112_Set2	30615412	30235899	43759	40695	37377	Set2	5.49273	0.19845467032967032	0.8576	350
Sample_113_Set2	23618348	23291773	35939	33861	31023	Set2	4.08238	0.29545454545454547	1	350
Sample_114_Set2	24120574	23994888	85276	80512	74022	Set2	8.80228	0.18353174603174602	1	400
Sample_115_Set2	24335237	23813464	58650	54825	50098	Set2	14.3883	0.09223710317460318	1	500
Sample_116_Set2	31125433	30451222	7740	7302	6579	Set2	3.06983	0.25	1	500
Sample_117_Set2	24498802	23245940	20130	19015	17461	Set2	14.4697	0.14301972537266655	1	350
Sample_118_Set2	29837104	28307707	13414	12668	11248	Set2	4.24528	0.3611111111111111	1	300
Sample_119_Set2	31142197	30083063	18581	17496	15923	Set2	3.15143	0.5	0.7361	350
Sample_120_Set2	30093343	29813280	18964	17840	16226	Set2	5.75183	0.30833333333333335	1	400
Sample_121_Set2	29935902	29527009	4860	4514	4095	Set2	1.78194	0.5	1	500
Sample_122_Set2	25236119	24011624	4620	4337	3928	Set2	2.95872	0.2	1	500
Sample_123_Set2	25316070	24840560	6489	6099	5562	Set2	7.09246	0.21785714285714286	1	250
Sample_124_Set2	34350737	34062453	18104	16835	15501	Set2	18.9964	0.12362989893560546	1	500
Sample_125_Set2	27994036	27583029	3397	3173	2927	Set2	3.6957	0.5	1	400
Sample_126_Set2	28214284	27891571	10641	9956	9188	Set2	12.5356	0.11547306859806859	1	250
Sample_127_Set2	31628246	31255489	43205	40160	36973	Set2	17.226	0.12557442557442558	1	500
Sample_128_Set2	24630992	24386750	2042	1920	1727	Set2	1.61899	0.3333333333333333	1	500
Sample_129_Set2	27657039	27557373	3177	2968	2741	Set2	1.79691	0	0.7358	500
Sample_130_Set2	32862866	32515895	18434	17248	15682	Set2	4.35699	0.1738095238095238	1	500
Sample_131_Set2	31246817	30668628	5494	5144	4732	Set2	3.13175	0.5	0.9648	500
Sample_132_Set2	33214469	32764364	10511	9833	8970	Set2	7.75261	0.19439935064935066	1	500
Sample_133_Set2	35117837	34706348	11645	10813	9785	Set2	12.2616	0.1053378439742076	1	500
Sample_134_Set2	29844170	29679631	2131	1968	1801	Set2	2.90591	0.5	1	500
Sample_135_Set2	26593781	26219194	990	921	823	Set2	1.88448	0	1	500
Sample_136_Set2	24766702	24476030	5469	5096	4669	Set2	6.26018	0.37962962962962965	0.7396	500
Sample_137_Set2	35784915	35678965	21910	20487	18681	Set2	20.4583	0.09788581415979114	0.9547	500
Sample_138_Set2	26323852	26182867	50442	47056	42992	Set2	2.84803	0.35	1	250
Sample_139_Set2	33665686	33394832	10573	9838	9031	Set2	5.50365	0.34385964912280703	0.6959	500
Sample_140_Set2	30059998	29959675	5306	4966	4567	Set2	9.31824	0.26091269841269843	0.9261	500
Sample_141_Set2	48108866	47745181	142897	131049	119599	Set2	51.6506	0.051667589973629115	0.9326	500
Sample_142_Set2	29850331	29627866	19403	18168	16606	Set2	8.90398	0.1504040404040404	1	500
Sample_143_Set2	32337351	31906118	20474	19008	17531	Set2	18.113	0.09220852031535594	1	500
Sample_144_Set2	27556088	27267267	50392	47228	43620	Set2	17.2983	0.12823452473452474	1	500
Sample_145_Set2	28259340	27288835	13988	12899	11738	Set2	6.22307	0.28	0.8566	200
Sample_146_Set2	24899462	24627672	2572	2401	2165	Set2	2.50214	0.3333333333333333	1	500
Sample_147_Set2	32470795	31802145	18404	16980	15658	Set2	23.2837	0.06917089132979562	1	200
Sample_148_Set2	31486741	30913433	1772	1641	1512	Set2	2.47468	0.4166666666666667	1	250
Sample_149_Set2	29544662	29127221	4444	4143	3817	Set2	5.96964	0.3	0.9666	500
Sample_150_Set2	28122619	27718162	4986	4688	4243	Set2	2.20225	0.14285714285714285	1	500
Sample_151_Set2	28497462	28313917	4336	4067	3756	Set2	6.81224	0.2681818181818182	1	200
Sample_152_Set2	31639538	31485791	30065	28020	25665	Set2	8.02637	0.29166666666666663	1	500
Sample_153_Set2	33594146	32932101	20115	18696	17159	Set2	4.49345	0.3333333333333333	1	200
Sample_154_Set2	28628058	28126725	837	790	728	Set2	0.964693	0	1	500
Sample_155_Set2	42135412	41671155	1051	958	885	Set2	5.63504	0.3055555555555555	0.7946	500
Sample_156_Set2	26068548	25656410	772	727	665	Set2	0.826483	0.3333333333333333	0.6592	500
Sample_157_Set2	32042388	31469807	5180	4815	4335	Set2	5.55562	0.21250000000000002	0.947	450
Sample_158_Set2	30066264	29283537	18806	17491	15943	Set2	6.68025	0.12333683473389355	0.8989	500
Sample_159_Set2	32149122	31466698	6760	6346	5502	Set2	10.8064	0.1545238095238095	1	500
Sample_160_Set2	32268830	31518184	515	479	441	Set2	0.92329	0	1	500
Sample_161_Set2	31323942	30972078	65041	60248	55270	Set2	5.39646	0.20555555555555555	1	500
Sample_162_Set2	33719929	33307475	9945	9343	8540	Set2	3.4477	0.4444444444444444	1	250
Sample_163_Set2	32934722	32830965	1023812	948247	870370	Set2	80.7387	0.03630437277589503	1	500
Sample_164_Set2	30054989	29660310	74144	69585	63302	Set2	25.2687	0.07824788302395363	0.6808	500
Sample_165_Set2	33269378	33214436	10259	9502	8784	Set2	7.42211	0.15515873015873016	0.5202	500
Sample_166_Set2	29369721	28564525	75952	71278	65481	Set2	9.27419	0.284375	1	500
Sample_167_Set2	43224339	43039373	7948	7399	6463	Set2	9.41378	0.24145299145299146	1	500
Sample_168_Set2	36547985	36303961	12790	12142	11221	Set2	8.73215	0.23166666666666666	1	500
Sample_169_Set2	24575885	24213453	2065	1948	1735	Set2	1.20496	0	1	500
Sample_170_Set2	23913428	23635373	5233	4852	4431	Set2	4.88786	0.2987012987012987	1	500
Sample_171_Set2	33388180	33077720	223260	205561	188181	Set2	9.56835	0.12889194139194138	1	400
Sample_172_Set2	24124379	23879941	10381	9718	8924	Set2	1.79112	0	1	400
Sample_173_Set2	27439285	27052062	5206	4894	4502	Set2	3.73197	0.3466666666666667	0.8502	500
Sample_174_Set2	25407814	25187889	19352	18066	16397	Set2	4.12837	0.2718253968253968	0.9441	500
Sample_175_Set2	19101085	18813344	122331	117306	107856	Set2	22.1993	0.0666326055407333	1	500
Sample_176_Set2	26801054	26284616	50933	47691	44019	Set2	15.8638	0.13326946432150052	1	500
Sample_177_Set2	30769754	30472928	18930	17466	15963	Set2	7.45072	0.2204861111111111	1	250
Sample_178_Set2	23851754	23515513	75807	70678	64800	Set2	32.4909	0.08128604003201427	1	500
Sample_179_Set2	27369870	26557768	6167	5757	5318	Set2	6.48494	0.16944444444444445	1	500
Sample_180_Set2	24686998	24099423	11359	10545	9609	Set2	6.46152	0.21072751322751324	0.9254	500
Sample_181_Set2	23552344	23387834	53517	49980	45865	Set2	12.5362	0.18344155844155843	1	500
Sample_182_Set2	24569551	24281553	6618	6197	5663	Set2	2.0723	0.5	0.7434	500
Sample_183_Set2	29016314	28591844	99662	92507	85220	Set2	35.0984	0.06031861005957312	1	500
Sample_184_Set2	25034328	24634804	1281286	1196941	1098503	Set2	303.186	0.019852199756928604	1	200
Sample_185_Set2	23804158	23521695	49949	46389	42837	Set2	12.4509	0.12713731718256605	1	500
Sample_186_Set2	23460742	23203544	9059	8463	7762	Set2	5.86674	0.26071428571428573	0.9088	250
Sample_187_Set2	28408854	28069850	5056	4644	4241	Set2	2.98509	0	1	500
Sample_188_Set2	25799561	25583317	3516	3307	3031	Set2	4.51427	0.26279761904761906	0.8665	500
Sample_189_Set2	25591401	25240923	76331	71544	65357	Set2	13.7679	0.17705026455026454	1	500
Sample_190_Set2	20917285	20314948	22183	20955	18824	Set2	1.94731	0.4444444444444444	1	500
Sample_191_Set2	34194896	33878834	24011	22416	20618	Set2	12.4204	0.2349058769513315	1	450
Sample_192_Set2	27431959	26559302	23339	21941	20147	Set2	5.53093	0.225	0.8813	400
Sample_193_Set2	26037519	25855890	13184	12414	11281	Set2	5.26369	0.25	1	500
Sample_194_Set2	29743481	29528737	1630	1519	1390	Set2	3.84067	0.29166666666666663	0.8596	500
Sample_195_Set2	27414941	27253334	25658	24027	21977	Set2	3.74983	0.3055555555555555	1	500
Sample_196_Set2	31934045	31753098	16897	15642	14354	Set2	15.0934	0.1327577402571874	0.9015	500
Sample_197_Set2	29793824	29594775	9252	8693	7897	Set2	4.0743	0.315	1	500
Sample_198_Set2	28894444	28560021	2035	1919	1751	Set2	2.23948	0.5	1	500
Sample_199_Set2	30828469	30376290	3631	3426	3118	Set2	1.24172	0	1	500
Sample_200_Set2	30029954	29740500	3681	3451	2962	Set2	1.94001	0.25	0.861	500
Sample_201_Set2	31903845	31608008	125524	117212	107634	Set2	38.0486	0.06417795092857147	0.6796	250
Sample_202_Set2	24317780	24134420	2859	2704	2427	Set2	1.30817	0	1	500
Sample_203_Set2	28301171	28214789	13466	12696	11679	Set2	14.7382	0.1356093401547947	1	250
Sample_204_Set2	34050230	33674807	1460	1357	1226	Set2	4.97634	0.2418154761904762	1	250
Sample_205_Set2	30208483	29952204	12452	11699	10660	Set2	1.57101	0	1	450
Sample_206_Set2	26558369	25984776	6294	5909	5079	Set2	3.1536	0.35416666666666663	1	250
Sample_207_Set2	30313805	29467114	10905	10230	9436	Set2	3.37268	0.35	1	250
Sample_208_Set2	32605509	32054250	2171	2061	1871	Set2	1.11141	0	1	500
Sample_209_Set2	28222703	27380236	215971	201395	184861	Set2	31.2416	0.10599379104825496	0.9046	150
Sample_210_Set2	29197815	28477575	294620	279047	253682	Set2	43.561	0.07306993938030515	1	450
Sample_211_Set2	40458984	39367248	99683	92429	84758	Set2	15.7623	0.15830676471489247	0.8488	500
Sample_212_Set2	20023644	19156393	8346	7993	7186	Set2	4.81737	0.19642857142857142	1	500
Sample_213_Set2	34769553	33551732	14575	13530	11301	Set2	3.25457	0.2	1	100
Sample_214_Set2	31788060	31268625	63450	59892	54763	Set2	87.5114	0.03201662192120272	1	250
Sample_215_Set2	33946193	33218375	38602	36034	32567	Set2	26.3239	0.07413220632069872	1	350
Sample_216_Set2	28517259	28339287	991	963	705	Set2	1.22234	0	1	500
Sample_217_Set2	33760163	33420301	74403	69084	63332	Set2	57.8104	0.033393409538064946	0.763	400
Sample_218_Set2	35070757	34847698	3246	3034	2753	Set2	1.47372	0.3333333333333333	1	450
Sample_219_Set2	27971678	27774268	67852	63727	58033	Set2	4.29561	0.2585034013605442	0.9066	250
Sample_220_Set2	27802652	27592728	3162	2980	2694	Set2	3.93729	0.3333333333333333	0.4469	250
Sample_221_Set2	30469480	30161746	2571	2435	2179	Set2	3.09415	0.3333333333333333	1	350
Sample_222_Set2	31817397	31383701	51555	48176	44469	Set2	10.5738	0.13123840445269017	1	200
Sample_223_Set2	28983686	28586093	197346	184280	169232	Set2	45.5113	0.051202056707661495	1	60
Sample_224_Set2	24554048	24263804	21126	19864	18231	Set2	12.5049	0.17646705146705147	1	500
Sample_225_Set2	38064152	37795523	17893	16346	15048	Set2	7.99626	0.16343537414965986	1	300
Sample_226_Set2	29286222	29081835	24614	23294	21339	Set2	52.0428	0.06184713473390261	1	500
Sample_227_Set2	31316025	31186454	4356	4111	3780	Set2	5.24624	0.24761904761904763	1	450
Sample_228_Set2	26160630	25816692	6966	6567	5973	Set2	4.86354	0.2789274322169059	1	250
Sample_229_Set2	31504881	31042956	34939	32670	30000	Set2	6.90036	0.21666666666666667	1	300
Sample_230_Set2	31576372	31158140	8990	8425	7723	Set2	3.72817	0.325	0.9201	400
Sample_231_Set2	33647017	33402115	7574	7096	6356	Set2	7.52834	0.2507160759040458	1	500
Sample_232_Set3	31961684	31523097	743279	698848	630816	Set3	18.6646	0.08923157166191222	1	350
Sample_233_Set3	37846550	37058714	52503	49327	44820	Set3	26.9443	0.06667637272811679	1	350
Sample_234_Set3	29670481	29367536	709401	668112	610767	Set3	235.213	0.02017048026030593	1	400
Sample_235_Set3	35690418	34912305	40856	38557	35313	Set3	8.26169	0.13545574795574794	1	400
Sample_236_Set3	23457714	23278395	346916	324208	291313	Set3	10.2348	0.18643217893217892	0.8932	150
Sample_237_Set3	41531535	41166089	195559	184601	168393	Set3	13.2538	0.07051718123146694	0.9128	400
Sample_238_Set3	43400234	43117996	281442	256920	233433	Set3	16.1332	0.12133520074696545	1	200
Sample_239_Set3	33217990	32848565	131693	123700	113805	Set3	4.20128	0.3233333333333333	1	300
Sample_240_Set3	30133800	29719557	402434	375870	344263	Set3	15.9117	0.11632074066284592	1	400
Sample_241_Set3	22410229	22297224	907	852	509	Set3	0.253003	0	1	200
Sample_242_Set3	24151997	23331973	2172249	2032365	1858347	Set3	117.342	0.028944266286996926	0.9955	400
Sample_243_Set3	28521192	27614037	69615	64897	59449	Set3	39.7525	0.054308238659319434	0.8393	400
Sample_244_Set3	22807721	22214152	353551	330573	302025	Set3	12.5509	0.13565774876258746	1	300
Sample_245_Set3	34406432	33997289	345060	324296	292960	Set3	117.359	0.024812501452748166	1	400
Sample_246_Set3	31488666	30959915	11500	10665	9781	Set3	1.54741	0.14285714285714285	0.7291	200
Sample_247_Set3	31978879	31599565	21075	19562	17664	Set3	11.409	0.17094711189003994	0.5933	200
Sample_248_Set3	27387889	27014554	21099	19903	16969	Set3	15.1406	0.1436879786879787	0.786	250
Sample_249_Set3	29480434	29078658	125796	117110	105147	Set3	35.6094	0.04999388199405335	1	400
Sample_250_Set3	27458509	27139716	113006	105367	96748	Set3	7.60517	0.20833333333333334	1	250
Sample_251_Set3	24532433	24233658	11538929	10809725	9925711	Set3	114.884	0.02329242354940697	1	150
Sample_252_Set3	27499914	27149775	632425	586791	538810	Set3	39.7482	0.06830212628191326	0.8193	100
Sample_253_Set3	37997222	36644721	17493	16572	14977	Set3	2.83089	0.5	1	400
Sample_254_Set3	31804964	30080041	296	288	262	Set3	1.4509	0.375	1	400
Sample_255_Set3	32442584	31052054	5922	5604	5118	Set3	5.3611	0.25	1	400
Sample_256_Set3	25230713	25115297	3205962	2973973	2727406	Set3	162.982	0.027318616903847993	0.9788	30
Sample_257_Set3	28884763	27897454	11035	10519	9351	Set3	6.32893	0.2	0.7887	300
Sample_258_Set3	25990729	25082463	32727	30691	28119	Set3	8.58404	0.1967032967032967	1	350
Sample_259_Set3	31621966	31404878	30149	28072	25658	Set3	40.1138	0.09983901701513546	1	200
Sample_260_Set3	34874644	34143233	109709	102770	93879	Set3	2.01672	0.5	0.7983	200
Sample_261_Set3	28420687	28017283	7879	7443	6453	Set3	6.30177	0.24027777777777778	0.8988	350
Sample_262_Set3	29513936	29318338	3715572	3469503	3190735	Set3	162.667	0.023247578443033518	1	400
Sample_263_Set3	31117648	30645876	197006	184211	168491	Set3	12.2929	0.10004532504532504	0.8778	250
Sample_264_Set3	33423489	32918997	2931	2718	2440	Set3	1.3987	0	1	250
Sample_265_Set3	38346495	37135572	13858	13043	11732	Set3	5.45495	0.4166666666666667	1	200
Sample_266_Set3	38738630	38428316	252122	208436	189294	Set3	8.1635	0.1505050505050505	0.9688	400
Sample_267_Set3	31003882	29567926	38693	36734	32296	Set3	16.0418	0.11904351484183417	1	350
Sample_268_Set3	28983263	28667089	9308	8767	7911	Set3	2.37353	0.25	1	350
Sample_269_Set3	25655266	25283800	11532	10844	10002	Set3	8.90687	0.1783790283790284	0.8755	350
Sample_270_Set3	29096858	28322063	4670	4403	3954	Set3	9.34426	0.1438752605419272	1	500
Sample_271_Set3	27955626	26905439	4163	3975	3604	Set3	6.63076	0.26197916666666665	1	350
Sample_272_Set3	22690603	22350411	18232	17071	15654	Set3	6.45386	0.2836700336700337	0.9156	300
Sample_273_Set3	30428138	29545135	484	456	415	Set3	0.77482	0	1	300
Sample_274_Set3	28991309	28447858	13120	12263	11048	Set3	5.66335	0.32976190476190476	1	250
Sample_275_Set3	26922868	26591943	3604	3346	3051	Set3	8.05172	0.5	1	250
Sample_276_Set3	33945033	33256432	3318	3125	2729	Set3	5.05619	0.24786324786324787	0.7276	250
Sample_277_Set3	35574008	34716967	14329	13497	12317	Set3	0.326212	0	1	300
Sample_278_Set3	27037444	26683340	15065	14003	12805	Set3	3.54765	0.3888888888888889	1	250
Sample_279_Set3	25745013	25497491	1096	1029	952	Set3	1.65466	0.5	1	250
Sample_280_Set3	27092005	26374744	2035	1888	1727	Set3	10.0174	0.1712562129228796	1	150
Sample_281_Set3	23953596	23355892	18787	17635	16221	Set3	10.8734	0.13557077842792128	0.9001	180
Sample_282_Set3	27169286	26843739	58630	53874	49028	Set3	8.52526	0.14043456543456542	0.945	350
Sample_283_Set3	35063385	34102646	79659	74999	69183	Set3	19.2941	0.1244100057971373	0.5929	300
Sample_284_Set3	26016958	25779195	29631	27676	25290	Set3	4.69431	0.4	1	150
Sample_285_Set3	28833063	28302412	94242	87515	79842	Set3	6.23779	0.28888888888888886	1	200
Sample_286_Set3	23008144	22611284	1689	1587	1426	Set3	2.91333	0.375	1	500
Sample_287_Set3	23957193	23472821	4504	4186	3848	Set3	4.27093	0.25416666666666665	1	200
Sample_288_Set3	32887031	32602673	1300	1222	1115	Set3	3.3626	0	1	300
Sample_289_Set3	30436716	29445507	107728	101154	91528	Set3	5.00664	0.375	0.9144	200
Sample_290_Set3	43747833	41328570	6830	6434	5793	Set3	3.75515	0.2916666666666667	1	200
Sample_291_Set3	28455007	27975671	12623	11715	10672	Set3	7.31764	0.22361111111111112	1	300
Sample_292_Set3	24162606	23862602	707	650	598	Set3	1.08136	0	1	250
Sample_293_Set3	36546450	35258262	267962	246138	224455	Set3	36.8536	0.062484626936289756	1	400
Sample_294_Set3	43201196	42147843	1676	1608	1452	Set3	1.48603	0.41666666666666663	1	250
Sample_295_Set3	31589313	31221735	12958	12092	11068	Set3	2.16754	0.41666666666666663	1	350
Sample_296_Set3	39947916	39176204	115869	109219	98945	Set3	13.8643	0.19293778117307528	1	350
Sample_297_Set3	25800172	25621567	12591845	11801208	10772520	Set3	1184.03	0.012555309609951645	1	450
Sample_298_Set3	26739936	26237823	228822	214707	198094	Set3	32.1968	0.08293805738334614	0.5035	400
Sample_299_Set3	22767108	22217884	1460	1369	1237	Set3	1.55043	0.41666666666666663	1	400
Sample_300_Set3	33611655	32565841	704	651	576	Set3	0.701551	0.5	0.6921	400
Sample_301_Set3	22290491	21992877	20809	19543	17925	Set3	6.23037	0.2433567821067821	0.7127	400
Sample_302_Set3	25300321	25018264	11776	11093	10063	Set3	2.50226	0.5	1	400
Sample_303_Set3	24484399	24241551	218807	205391	187500	Set3	103.905	0.04958915391515506	0.4962	400
Sample_304_Set3	30400400	29876148	7120	6772	6092	Set3	2.76396	0.41666666666666663	0.632	400
Sample_305_Set3	33482927	33053074	2030	1933	1667	Set3	1.94327	0	1	400
Sample_306_Set3	35120258	34571030	4040	3760	3459	Set3	5.0309	0.2938271604938272	0.9381	400
Sample_307_Set3	25985414	25481979	6988	6589	6015	Set3	3.82461	0.2976190476190476	1	400
Sample_308_Set3	32059834	30625926	17890	16758	15199	Set3	6.08812	0.5	0.7648	350
Sample_309_Set3	31137947	28565694	73527	69163	63172	Set3	8.20134	0.25	1	400
Sample_310_Set3	27473839	27138075	8188	7666	7031	Set3	3.30141	0.375	1	300
Sample_311_Set3	33736627	32705006	9071	8537	7785	Set3	5.29736	0.1488095238095238	1	400
Sample_312_Set3	31068382	30609892	42798	39889	36779	Set3	11.4435	0.13394383394383394	0.9622	250
Sample_313_Set3	29107152	28406422	3010	2876	2397	Set3	3.18873	0.22077922077922077	1	250
Sample_314_Set3	34500121	33908081	14332	13495	12114	Set3	3.91569	0.26666666666666666	1	350
Sample_315_Set3	27687429	27421412	41320	38960	33285	Set3	6.16464	0.23826530612244898	1	300
Sample_316_Set3	30350661	29729382	186641	173215	158287	Set3	16.6869	0.1538970348238083	1	250
Sample_317_Set3	25248521	25095869	2930	2770	2550	Set3	2.80083	0.5	1	400
Sample_318_Set3	27490417	27144938	7214	6821	6314	Set3	5.81043	0.5	0.9486	200
Sample_319_Set3	34214162	33440357	15397	14564	13228	Set3	3.41481	0.26666666666666666	0.6037	300
Sample_320_Set3	39760288	39355251	1502	1393	1283	Set3	2.71592	0.5	1	150
Sample_321_Set3	39409430	38724540	121446	113868	104497	Set3	32.8817	0.06941941400126497	1	250
Sample_322_Set3	24355717	24120273	16090	15105	13753	Set3	16.5988	0.12780067155067154	1	400
Sample_323_Set3	38170706	37588712	58550	55216	50310	Set3	15.3314	0.15402295073347705	1	400
Sample_324_Set3	27809901	27247356	1822	1704	1522	Set3	1.29308	0.41666666666666663	1	250
Sample_325_Set3	30852980	30700401	133113	123104	112715	Set3	21.1916	0.11737306810836222	1	250
Sample_326_Set3	29587029	29111905	1131	1082	943	Set3	3.58374	0.2	1	300
Sample_327_Set3	39452906	39134873	50308	47731	43490	Set3	16.0768	0.09644753814445284	1	350
Sample_328_Set3	30335441	30121832	2056	1939	1746	Set3	2.91538	0.15277777777777776	1	200
Sample_329_Set3	35816655	35348558	1465	1393	904	Set3	1.70741	0.3333333333333333	1	250
Sample_330_Set3	25987872	25448530	882	833	745	Set3	1.56286	0	1	300
Sample_331_Set3	27684830	27482606	7521	7133	6512	Set3	3.98479	0.25	0.5195	350
Sample_332_Set3	27580671	27373364	14047	13183	11918	Set3	1.82974	0	1	250
Sample_333_Set3	29532952	28969284	4228	3954	3596	Set3	4.7578	0.3	1	250
Sample_334_Set3	27975840	27830969	3058	2843	2385	Set3	0.322892	0	1	300
Sample_335_Set3	30673794	30018740	38455	36341	33137	Set3	10.0431	0.16805555555555554	1	300
Sample_336_Set3	31169288	30958070	146059	137033	125629	Set3	9.17659	0.15573593073593073	1	250
Sample_337_Set3	33317144	33150969	14686	13801	12270	Set3	9.65013	0.13293650793650794	1	200
Sample_338_Set3	29197244	28797435	2081	1968	1755	Set3	1.43153	0.5	0.7172	250
Sample_339_Set3	26374539	26001104	838	783	689	Set3	0.97785	0	1	250
Sample_340_Set3	31344279	31160614	6318	5922	5433	Set3	6.07599	0.3488095238095238	1	250
Sample_341_Set3	27737605	27276205	39630	36746	33648	Set3	3.51409	0.30833333333333335	0.8536	200
Sample_342_Set3	28123955	27279621	12820	12060	10980	Set3	4.87428	0.16517857142857142	1	250
Sample_343_Set3	26046286	25864055	8220	7721	7106	Set3	7.85708	0.3273809523809524	1	200
