# Supplementary material for: Reconstruction of the personal information from human genome reads in gut metagenome sequencing data
Source: Nat Microbiol. 2023 May 15;8(6):1079–94. doi: 10.1038/s41564-023-01381-3 (PMC10234815; doi:10.1038/s41564-023-01381-3)
Supplement: Supplementary file 5 — List of the reagents/kits used in this study with company name and catalogue number information. [file 41564_2023_1381_MOESM5_ESM.xlsx]

## Sheet: Sheet1
Information for the reagents used in this study
Reagent/kit	Company name	Catalog number
Tris-HCl	NIPPON GENE	Cat#316-90385
SDS	Sigma Aldrich	Cat#28-3270
EDTA	Nacalai Tesque	Cat#06894-14
Phenol/chloroform/isoamyl alcohol	Nacalai Tesque	Cat#25970-56
TE saturated phenol	Nacalai Tesque	Cat#26829-96
Sodium acetate	Sigma Aldrich	Cat#28-1560
Isopropanol	JUNSEI	Cat#67-63-0
Ethanol	JUNSEI	Cat#64-19-5
RNA later	Thermo Fisher Scientific	Cat#AM7021
KAPA Hyper Prep Kit	illumina	Cat#KK8504
Glass beads (diameter 0.1 mm)	biospec	Cat#11079101
DNeasy PowerSoil Kit	QIAGEN	Cat#12888-100
DNeasy PowerSoil Pro Kit	QIAGEN	Cat#47016
KAPA Library Quantification Kits	KAPA Bioscience	Cat#KK4824
NovaSeq 6000 S2 Reagent Kit v1.5(300 cycles)	illumina	Cat#20028314
HiSeq 3000/4000 PE Cluster Kit	illumina	Cat#PE-410-1001
HiSeq 3000/4000 SBS Kit (300 Cycles)	illumina	Cat#FC-410-1003
