# Supplementary material for: Reconstruction of the personal information from human genome reads in gut metagenome sequencing data
Source: Nat Microbiol. 2023 May 15;8(6):1079–94. doi: 10.1038/s41564-023-01381-3 (PMC10234815; doi:10.1038/s41564-023-01381-3)
Supplement: Source Data Fig. 2 — Statistical source data. [file 41564_2023_1381_MOESM6_ESM.txt]

Pub_ID	Dataset	Normalized_X_reads	Normalized_Y_reads	genetic_sex
Sample_1_Set1	Set1	2.793850221277085	1.488223461118455	Male
Sample_2_Set1	Set1	4.883970260223048	0	Female
Sample_3_Set1	Set1	6.206316348195329	0.37654670912951166	Female
Sample_4_Set1	Set1	2.4860553129548766	2.5815720524017465	Male
Sample_5_Set1	Set1	3.4573355263157897	2.3335986842105263	Male
Sample_6_Set1	Set1	3.761095755182626	2.1009279368213227	Male
Sample_7_Set1	Set1	3.766724587315378	4.314422241529105	Male
Sample_8_Set1	Set1	2.5538012958963288	2.6813714902807777	Male
Sample_9_Set1	Set1	2.5663786626596545	3.1979639368895563	Male
Sample_10_Set1	Set1	3.1280753968253965	2.1113492063492063	Male
Sample_11_Set1	Set1	3.773289817232376	1.8522558746736293	Male
Sample_12_Set1	Set1	3.572960312296682	2.723188028627196	Male
Sample_13_Set1	Set1	5.542807783233315	0.12900781960356428	Female
Sample_14_Set1	Set1	2.827432193396226	3.450854952830189	Male
Sample_15_Set1	Set1	5.17603513174404	0.44505395232120454	Female
Sample_16_Set1	Set1	5.076	0	Female
Sample_17_Set1	Set1	3.4179837398373984	1.153518699186992	Male
Sample_18_Set1	Set1	5.060816640986132	0	Female
Sample_19_Set1	Set1	6.220868094701241	0	Female
Sample_20_Set1	Set1	4.268628158844765	1.2805306859205776	Female
Sample_21_Set1	Set1	5.19337002752064	0	Female
Sample_22_Set1	Set1	4.530307548928239	1.9834482758620688	Female
Sample_23_Set1	Set1	5.743333333333333	3.8765792349726773	Female
Sample_24_Set1	Set1	3.9254154995331465	1.9871521942110177	Male
Sample_25_Set1	Set1	5.5736464646464645	0.358289898989899	Female
Sample_26_Set1	Set1	6.645771008974707	0.19293282567310308	Female
Sample_27_Set1	Set1	2.6497607879924954	1.9964774859287053	Male
Sample_28_Set1	Set1	5.3763764880952385	0.3958779761904762	Female
Sample_29_Set1	Set1	3.252987220447285	2.153178913738019	Male
Sample_30_Set1	Set1	1.8727247807017544	2.5280646929824564	Male
Sample_31_Set1	Set1	4.423645569620253	3.412379746835443	Male
Sample_32_Set1	Set1	3.8297972116603294	3.1469581749049427	Male
Sample_33_Set1	Set1	2.975917978063901	3.129279923700525	Male
Sample_34_Set1	Set1	4.612896691424713	3.832086428089129	Male
Sample_35_Set1	Set1	3.112208021154694	3.048391361833407	Male
Sample_36_Set1	Set1	3.0461780104712046	4.244816753926702	Male
Sample_37_Set1	Set1	4.260012970168612	1.8402464332036317	Male
Sample_38_Set1	Set1	3.5566037735849054	2.0368744872846594	Male
Sample_39_Set1	Set1	2.047865707434053	1.7012350119904078	Male
Sample_40_Set1	Set1	3.805462068965517	4.892510344827586	Male
Sample_41_Set1	Set1	3.7476318622174376	2.6727125941872982	Male
Sample_42_Set1	Set1	7.345463258785942	0.5666246006389776	Female
Sample_43_Set1	Set1	3.344190909090909	1.612309090909091	Male
Sample_44_Set1	Set1	6.318447268979732	0.2437011336310546	Female
Sample_45_Set1	Set1	3.9352995391705075	0.8172972350230415	Male
Sample_46_Set1	Set1	2.7152248005801307	2.700815808556925	Male
Sample_47_Set1	Set1	5.326167953667954	0.3423812741312741	Female
Sample_48_Set1	Set1	2.9972433460076044	1.9387523764258556	Male
Sample_49_Set1	Set1	4.659021153048528	0.14712028204064703	Female
Sample_50_Set1	Set1	2.609158878504673	3.453146417445483	Male
Sample_51_Set1	Set1	3.1136537195523375	2.8021626069782752	Male
Sample_52_Set1	Set1	5.509426523297491	0.38140501792114695	Female
Sample_53_Set1	Set1	4.555782567947517	0.3324339268978444	Female
Sample_54_Set1	Set1	3.297260926006058	2.14881003894418	Male
Sample_55_Set1	Set1	2.880718103330136	2.4305056872687407	Male
Sample_56_Set1	Set1	6.338941076003416	0.1514547395388557	Female
Sample_57_Set1	Set1	7.2684579717037225	0.0421717592042167	Female
Sample_58_Set1	Set1	6.00518656716418	0.661766791044776	Female
Sample_59_Set1	Set1	2.9962698105914187	3.2906725937379204	Male
Sample_60_Set1	Set1	2.5821653676719754	3.245371060657404	Male
Sample_61_Set1	Set1	5.806795580110497	7.838839779005524	Male
Sample_62_Set1	Set1	3.4727388535031847	2.8241019108280256	Male
Sample_63_Set1	Set1	3.5809469026548673	2.5425929203539823	Male
Sample_64_Set1	Set1	2.7626401869158883	1.6575093457943926	Male
Sample_65_Set1	Set1	5.098258706467662	1.0588258706467661	Male
Sample_66_Set1	Set1	3.164564191705985	2.0258927241122424	Male
Sample_67_Set1	Set1	5.145387293298521	0.6174186248912097	Female
Sample_68_Set1	Set1	6.006624513618677	4.140554474708171	Male
Sample_69_Set1	Set1	3.5076941747572814	2.5828155339805825	Male
Sample_70_Set1	Set1	2.6870745069393718	3.4978414901387875	Male
Sample_71_Set1	Set1	3.6566600397614315	2.719991479693269	Male
Sample_72_Set1	Set1	6.378279266572638	0.579285873357583	Male
Sample_73_Set1	Set1	6.748904109589041	0.6073749999999999	Female
Sample_74_Set1	Set1	3.7581525625744936	0	Female
Sample_75_Set1	Set1	2.6518076222083184	2.074538233453932	Male
Sample_76_Set1	Set1	3.1312811726632397	2.5524347991623832	Male
Sample_77_Set1	Set1	6.501087547580206	0	Female
Sample_78_Set1	Set1	6.58788551142667	0.39350787663634346	Female
Sample_79_Set1	Set1	5.965544215153095	0.03963793488787901	Female
Sample_80_Set1	Set1	6.48783950617284	0.8758197530864197	Female
Sample_81_Set1	Set1	5.863270142180094	0.04669655081621906	Female
Sample_82_Set1	Set1	5.203105310531052	0	Female
Sample_83_Set1	Set1	7.555930984902947	0.2550014378145219	Female
Sample_84_Set1	Set1	6.088338142929893	0.18063486674588355	Female
Sample_85_Set1	Set1	5.631721049264236	0	Female
Sample_86_Set1	Set1	6.158179083402401	0.07621788378303711	Female
Sample_87_Set1	Set1	4.390224859462836	0.6646595877576514	Female
Sample_88_Set1	Set1	5.873286918285086	0.12997691462074018	Female
Sample_89_Set1	Set1	6.117112622826908	0.2144867724867725	Female
Sample_90_Set1	Set1	6.732142857142857	0.04236825131390348	Female
Sample_91_Set1	Set1	6.664011109486918	0.10370033620815669	Female
Sample_92_Set1	Set1	4.630088105726872	0	Female
Sample_93_Set1	Set1	7.8602774274905425	3.329886506935687	Female
Sample_94_Set1	Set1	6.032704081632653	5.429183673469388	Male
Sample_95_Set1	Set1	6.075456098770876	0.08797773245879953	Female
Sample_96_Set1	Set1	6.719855113907158	0.06085930797826708	Female
Sample_97_Set1	Set1	2.7756093080220454	2.2807256582976114	Male
Sample_98_Set1	Set1	4.8252504173622714	0.4441235392320534	Female
Sample_99_Set1	Set1	5.059212880143113	0.2337774220883156	Female
Sample_100_Set1	Set1	4.785314569536424	4.110844370860927	Male
Sample_101_Set1	Set1	3.2005880376344087	2.443380376344086	Male
Sample_102_Set1	Set1	7.404605475040257	1.713558776167472	Female
Sample_103_Set2	Set2	5.981385979049154	0.14291176470588232	Female
Sample_104_Set2	Set2	6.124177276151196	0.062197799483829544	Female
Sample_105_Set2	Set2	6.420415340813934	0.06534550326578463	Female
Sample_106_Set2	Set2	6.524392026064008	0.0670818110703264	Female
Sample_107_Set2	Set2	6.513678831363238	0.45773499199917417	Female
Sample_108_Set2	Set2	6.546212995001923	0.1227358708189158	Female
Sample_109_Set2	Set2	6.195067648569961	0.1417451618427813	Female
Sample_110_Set2	Set2	5.528407480872768	0.20102436950977615	Female
Sample_111_Set2	Set2	6.188280997086436	0.05741453544836517	Female
Sample_112_Set2	Set2	6.355057923321828	0.18030981619712658	Female
Sample_113_Set2	Set2	6.5937207878025985	0.0800357799052316	Female
Sample_114_Set2	Set2	6.389505822593283	0.05271108589338305	Female
Sample_115_Set2	Set2	6.097169547686534	0.1274448081759751	Female
Sample_116_Set2	Set2	6.21048791609667	0.05391503267973856	Female
Sample_117_Set2	Set2	6.35038084874864	0.1015715022049138	Female
Sample_118_Set2	Set2	7.218358819345662	1.7975017780938831	Female
Sample_119_Set2	Set2	6.592476292156001	0.06682911511649815	Female
Sample_120_Set2	Set2	6.080703808702083	0.13116233205965733	Female
Sample_121_Set2	Set2	3.176190476190476	2.511965811965812	Male
Sample_122_Set2	Set2	3.2443228105906314	3.0702647657841142	Male
Sample_123_Set2	Set2	2.6927723840345203	2.6784789644012945	Male
Sample_124_Set2	Set2	3.2037416940842527	2.7230630281917296	Male
Sample_125_Set2	Set2	6.19415784079262	0.12118448923812777	Female
Sample_126_Set2	Set2	3.3888550282977796	2.4707553330431	Male
Sample_127_Set2	Set2	3.073675384740216	2.254515457225543	Male
Sample_128_Set2	Set2	3.499380428488709	1.4377243775332949	Male
Sample_129_Set2	Set2	7.525173294418097	0.38822327617657787	Female
Sample_130_Set2	Set2	5.931399056242827	0.1130939931131233	Female
Sample_131_Set2	Set2	5.636073541842773	0.07495921386306002	Female
Sample_132_Set2	Set2	3.5297993311036784	3.0844147157190633	Male
Sample_133_Set2	Set2	3.329790495656617	2.3200102197240677	Male
Sample_134_Set2	Set2	2.990855080510827	2.7573014991671294	Male
Sample_135_Set2	Set2	3.0330498177399754	3.016950182260024	Male
Sample_136_Set2	Set2	3.432897836795888	2.4310559006211174	Male
Sample_137_Set2	Set2	3.3053958567528503	2.7342112306621704	Male
Sample_138_Set2	Set2	3.0742231112765164	2.697920543356904	Male
Sample_139_Set2	Set2	6.080876979293545	0.15710663270955597	Female
Sample_140_Set2	Set2	6.242434858769432	0	Female
Sample_141_Set2	Set2	6.4371775683743175	0.08897398807682338	Female
Sample_142_Set2	Set2	3.765885824400819	2.5418643863663735	Male
Sample_143_Set2	Set2	5.950316582054645	0.02023312988420512	Female
Sample_144_Set2	Set2	3.2980284273269143	2.5533700137551585	Male
Sample_145_Set2	Set2	3.458519338899301	2.2966178224569775	Male
Sample_146_Set2	Set2	3.5196166281755197	1.9660461893764434	Male
Sample_147_Set2	Set2	3.1632264657044322	2.582488184953378	Male
Sample_148_Set2	Set2	3.73630291005291	4.457301587301587	Male
Sample_149_Set2	Set2	3.028897039559864	2.0444223211946553	Male
Sample_150_Set2	Set2	3.220221541362244	3.009545133160499	Male
Sample_151_Set2	Set2	2.7632854100106496	2.455375399361022	Male
Sample_152_Set2	Set2	3.3734151568283655	3.1096473796999806	Male
Sample_153_Set2	Set2	3.3152864386036485	2.1498688734774754	Male
Sample_154_Set2	Set2	4.692101648351648	0	Female
Sample_155_Set2	Set2	2.5236610169491525	2.4047909604519773	Male
Sample_156_Set2	Set2	1.185372932330827	1.066787969924812	Male
Sample_157_Set2	Set2	3.2731026528258362	2.8638523644752016	Male
Sample_158_Set2	Set2	6.147437746973594	0.35597566330050806	Female
Sample_159_Set2	Set2	6.9008542348237	2.901090512540894	Female
Sample_160_Set2	Set2	3.27702947845805	4.021632653061224	Male
Sample_161_Set2	Set2	3.449086303600507	2.618436764971956	Male
Sample_162_Set2	Set2	6.415105386416863	0.7060913348946136	Female
Sample_163_Set2	Set2	6.41037719590519	0.06276055011087239	Female
Sample_164_Set2	Set2	3.4203026760607877	2.981011658399419	Male
Sample_165_Set2	Set2	3.5147996357012747	2.140198087431694	Male
Sample_166_Set2	Set2	6.436416670484568	0.09208808662054642	Female
Sample_167_Set2	Set2	3.333761411109392	2.5794832121305897	Male
Sample_168_Set2	Set2	5.292148649852955	0.09483290259335174	Female
Sample_169_Set2	Set2	4.1647492795389045	3.2710778097982707	Male
Sample_170_Set2	Set2	3.0835928684269915	3.041954412096592	Male
Sample_171_Set2	Set2	6.464202018269645	0.07162731625403203	Female
Sample_172_Set2	Set2	6.389332138054683	0.23848498431196774	Female
Sample_173_Set2	Set2	5.924011550422035	0.07878876055086628	Female
Sample_174_Set2	Set2	3.5254436787217176	2.920381777154357	Male
Sample_175_Set2	Set2	6.441282821539831	0.07564039089155912	Female
Sample_176_Set2	Set2	6.219882323542107	0.11281264908335037	Female
Sample_177_Set2	Set2	6.263189876589613	0.08888241558604272	Female
Sample_178_Set2	Set2	6.654089506172839	0.09852978395061729	Female
Sample_179_Set2	Set2	5.607935314027829	0.13339864610755922	Female
Sample_180_Set2	Set2	6.275668643979602	0.11074201269643043	Female
Sample_181_Set2	Set2	6.344794505614304	0.06960340128638395	Female
Sample_182_Set2	Set2	6.240667490729296	0	Female
Sample_183_Set2	Set2	6.186611124149261	0.08740729875616052	Female
Sample_184_Set2	Set2	3.305926337934444	2.522496524816045	Male
Sample_185_Set2	Set2	3.0424166024698276	2.6331675887667205	Male
Sample_186_Set2	Set2	3.7236923473331616	2.559082710641587	Male
Sample_187_Set2	Set2	3.1907568969582645	3.094600330110823	Male
Sample_188_Set2	Set2	2.99080831408776	3.0426888815572415	Male
Sample_189_Set2	Set2	3.3730740395060974	2.729898863166914	Male
Sample_190_Set2	Set2	3.440809604759881	2.826503399915002	Male
Sample_191_Set2	Set2	3.001231933262198	2.528955281792608	Male
Sample_192_Set2	Set2	3.0387898942770635	3.1162555219139327	Male
Sample_193_Set2	Set2	3.2958248382235618	2.2324439322755074	Male
Sample_194_Set2	Set2	1.984863309352518	1.2759280575539569	Male
Sample_195_Set2	Set2	3.2879100878190837	3.0504481958411067	Male
Sample_196_Set2	Set2	3.148550926570991	2.940657656402396	Male
Sample_197_Set2	Set2	3.1775864252247694	2.964505508420919	Male
Sample_198_Set2	Set2	3.9015990862364363	2.6334608794974304	Male
Sample_199_Set2	Set2	3.960744066709429	3.6403463758819754	Male
Sample_200_Set2	Set2	3.4153274814314645	2.993814989871708	Male
Sample_201_Set2	Set2	3.451873943177806	2.619915640039393	Male
Sample_202_Set2	Set2	3.5185908529048207	2.4845570663370418	Male
Sample_203_Set2	Set2	6.029548762736536	0.12148557239489682	Female
Sample_204_Set2	Set2	5.143703099510604	0.5786411092985319	Female
Sample_205_Set2	Set2	6.396397748592871	0.2661969981238274	Female
Sample_206_Set2	Set2	6.078755660563102	0.06983796022839141	Female
Sample_207_Set2	Set2	6.335036032217041	0	Female
Sample_208_Set2	Set2	4.142891501870658	2.654142169962587	Male
Sample_209_Set2	Set2	6.082083295016256	0.08058865850557988	Female
Sample_210_Set2	Set2	6.429072618475098	0.08529221623922864	Female
Sample_211_Set2	Set2	6.305587673139998	0.11299334576087212	Female
Sample_212_Set2	Set2	5.8870025048705825	0.14808238241024213	Female
Sample_213_Set2	Set2	3.685257941775064	2.9817892221927265	Male
Sample_214_Set2	Set2	6.37426729726275	0.3303343498347424	Female
Sample_215_Set2	Set2	6.398102373568336	0.4138821506432892	Female
Sample_216_Set2	Set2	7.640468085106383	4.02504964539007	Female
Sample_217_Set2	Set2	6.202599002084255	0.1064144508305438	Female
Sample_218_Set2	Set2	5.488049400653832	0	Female
Sample_219_Set2	Set2	6.712353316216635	0.061121603225750866	Female
Sample_220_Set2	Set2	6.29097995545657	0	Female
Sample_221_Set2	Set2	5.064616796695732	0.16278430472693894	Female
Sample_222_Set2	Set2	6.148080685421304	0.06381209381816547	Female
Sample_223_Set2	Set2	6.513366266427154	0.08174340550250543	Female
Sample_224_Set2	Set2	6.4712851736053985	0.09728155339805825	Female
Sample_225_Set2	Set2	5.989227804359383	0.1414300903774588	Female
Sample_226_Set2	Set2	5.387131543183842	0.06648999484511926	Female
Sample_227_Set2	Set2	6.464682539682539	0.18767566137566136	Female
Sample_228_Set2	Set2	5.87277749874435	0.05938506613092248	Female
Sample_229_Set2	Set2	6.249266666666666	0.11823566666666667	Female
Sample_230_Set2	Set2	6.804544865984721	0.13778583452026413	Female
Sample_231_Set2	Set2	6.800440528634361	0.33483952171176845	Female
Sample_232_Set3	Set3	6.783705549637295	0.07591040810632578	Female
Sample_233_Set3	Set3	6.372556894243641	0.10288241856314147	Female
Sample_234_Set3	Set3	3.251092478801245	2.4171083244510596	Male
Sample_235_Set3	Set3	6.257723784441991	0.01004465777475717	Female
Sample_236_Set3	Set3	6.961927548719075	0.05966331746266043	Female
Sample_237_Set3	Set3	6.747905197959535	0.09057621160024466	Female
Sample_238_Set3	Set3	3.442718039009052	2.8415134107002866	Male
Sample_239_Set3	Set3	3.320117745266025	2.6773340362901457	Male
Sample_240_Set3	Set3	6.40478355210987	0.07521458884631807	Female
Sample_241_Set3	Set3	3.8716699410609037	1.3937406679764242	Male
Sample_242_Set3	Set3	6.656560911390606	0.07558545309352882	Female
Sample_243_Set3	Set3	6.716008679708658	0.08353210314723544	Female
Sample_244_Set3	Set3	6.726727919874183	0.07516364539359326	Female
Sample_245_Set3	Set3	3.150382304751502	3.5984093391589296	Male
Sample_246_Set3	Set3	6.407085165116042	0.21758920355791841	Female
Sample_247_Set3	Set3	3.525452898550724	2.2892096920289853	Male
Sample_248_Set3	Set3	6.441569921621781	0.4180647062290059	Female
Sample_249_Set3	Set3	6.078708855221737	0.10120307759612733	Female
Sample_250_Set3	Set3	6.534450324554513	0.073325960226568	Female
Sample_251_Set3	Set3	6.50545839990707	0.06668378718663076	Female
Sample_252_Set3	Set3	6.480559009669458	0.05398192312689074	Female
Sample_253_Set3	Set3	6.394818722040462	0.2131508312746211	Female
Sample_254_Set3	Set3	2.5072290076335877	1.3538435114503815	Female
Sample_255_Set3	Set3	6.186459554513481	0.20791715513872605	Female
Sample_256_Set3	Set3	3.295156643345362	2.952332729340626	Male
Sample_257_Set3	Set3	6.069479200085552	0.6069211849000107	Female
Sample_258_Set3	Set3	6.578505636758065	0.18921761086809633	Female
Sample_259_Set3	Set3	3.0978330345311402	2.83400888611739	Male
Sample_260_Set3	Set3	6.557813781569893	0.07178857891541239	Female
Sample_261_Set3	Set3	3.2778552611188596	2.528513869518054	Male
Sample_262_Set3	Set3	6.5402172226775335	0.05847430137570183	Female
Sample_263_Set3	Set3	3.3692482091031564	2.0441507261515452	Male
Sample_264_Set3	Set3	5.868975409836065	0.14537172131147538	Female
Sample_265_Set3	Set3	3.6282560518240707	3.265291510398909	Male
Sample_266_Set3	Set3	6.5448455841178275	0.06558475176180967	Female
Sample_267_Set3	Set3	7.041646024275453	0.12081310378994303	Female
Sample_268_Set3	Set3	7.008203766906839	0	Female
Sample_269_Set3	Set3	2.679594081183763	2.4824535092981406	Male
Sample_270_Set3	Set3	5.449190692969145	0.26912493677288823	Female
Sample_271_Set3	Set3	5.7596836847946715	1.1810460599334072	Female
Sample_272_Set3	Set3	6.697329755972914	0.1359550274690175	Female
Sample_273_Set3	Set3	2.532602409638554	4.273590361445783	Male
Sample_274_Set3	Set3	5.898253077480087	0.22474203475742216	Female
Sample_275_Set3	Set3	5.081186496230744	0.23251851851851849	Female
Sample_276_Set3	Set3	6.45100769512642	0.7798607548552583	Female
Sample_277_Set3	Set3	6.783867824957376	0.143991231631079	Female
Sample_278_Set3	Set3	5.930261616556033	0.05540132760640374	Female
Sample_279_Set3	Set3	3.7260819327731096	2.6081407563025207	Male
Sample_280_Set3	Set3	2.8907932831499705	0.8215576143601622	Male
Sample_281_Set3	Set3	3.0291412366685164	2.5803279699155413	Male
Sample_282_Set3	Set3	3.4433792934649583	3.2194868238557564	Male
Sample_283_Set3	Set3	6.044534061836	0.13843126201523495	Female
Sample_284_Set3	Set3	6.509213127718466	0.05610241202056149	Female
Sample_285_Set3	Set3	6.3466346033416	0.07552441071115454	Female
Sample_286_Set3	Set3	6.264908835904628	0.24874263674614305	Female
Sample_287_Set3	Set3	3.2093555093555093	3.0419178794178796	Male
Sample_288_Set3	Set3	4.713139013452915	0.31812286995515693	Female
Sample_289_Set3	Set3	6.592769425749497	0.10076031378376016	Female
Sample_290_Set3	Set3	6.032591058173658	0.30615225271879853	Female
Sample_291_Set3	Set3	6.1799287856071965	0.033237162668665665	Female
Sample_292_Set3	Set3	4.613645484949833	0	Female
Sample_293_Set3	Set3	3.3650263972733954	3.2538459824909225	Male
Sample_294_Set3	Set3	3.166845730027548	3.9086225895316806	Male
Sample_295_Set3	Set3	6.979653053848934	0.06409595229490422	Female
Sample_296_Set3	Set3	7.17408661377533	0.10754661680731721	Female
Sample_297_Set3	Set3	3.2824074589789576	2.698013092572583	Male
Sample_298_Set3	Set3	3.0978777751976336	2.9150958635799165	Male
Sample_299_Set3	Set3	3.186224737267583	2.007235246564268	Male
Sample_300_Set3	Set3	3.193229166666667	2.4632465277777778	Male
Sample_301_Set3	Set3	6.5891213389121335	0.059365132496513255	Female
Sample_302_Set3	Set3	6.149200039749578	0.07049726721653582	Female
Sample_303_Set3	Set3	6.088266666666667	0.11350613333333333	Female
Sample_304_Set3	Set3	6.124688115561392	0.407575508864084	Female
Sample_305_Set3	Set3	6.226094781043791	0.42556328734253146	Female
Sample_306_Set3	Set3	5.05157559988436	0.20509222318589188	Female
Sample_307_Set3	Set3	6.246766417290108	0.2948528678304239	Female
Sample_308_Set3	Set3	6.837357720902691	0.1867004408184749	Female
Sample_309_Set3	Set3	6.261983157094916	0.06176438928639271	Female
Sample_310_Set3	Set3	3.1952496088749824	2.825145782961172	Male
Sample_311_Set3	Set3	3.3583044315992296	3.05271676300578	Male
Sample_312_Set3	Set3	6.679844476467549	0.09644280703662415	Female
Sample_313_Set3	Set3	6.35790571547768	0.8878765123070504	Female
Sample_314_Set3	Set3	6.398670959220736	0.5563348192174343	Female
Sample_315_Set3	Set3	6.481117620549798	0.43692353913174103	Female
Sample_316_Set3	Set3	6.406780089331404	0.12549103843019324	Female
Sample_317_Set3	Set3	5.718862745098039	0.13910078431372547	Female
Sample_318_Set3	Set3	5.1810738042445355	0.337066835603421	Female
Sample_319_Set3	Set3	6.614628061687329	0.2145192016933777	Female
Sample_320_Set3	Set3	5.119984411535463	0.552933749025721	Female
Sample_321_Set3	Set3	6.461008450003349	0.06788845612792711	Female
Sample_322_Set3	Set3	5.922700501708718	0.4900341743619574	Female
Sample_323_Set3	Set3	3.128443649373882	2.8906777976545417	Male
Sample_324_Set3	Set3	7.337187910643889	0.4661064388961892	Female
Sample_325_Set3	Set3	6.577394313090538	0.1856691655946414	Female
Sample_326_Set3	Set3	3.9009650053022265	5.642216330858961	Male
Sample_327_Set3	Set3	5.957208553690503	0.09787284433203035	Female
Sample_328_Set3	Set3	6.621592210767469	0.20315406643757158	Female
Sample_329_Set3	Set3	5.813219026548672	5.49325221238938	Male
Sample_330_Set3	Set3	2.4688590604026848	4.285046979865772	Male
Sample_331_Set3	Set3	6.536655405405405	0.16340909090909092	Female
Sample_332_Set3	Set3	3.4393522403087764	3.4226631985232423	Male
Sample_333_Set3	Set3	3.2881256952169076	2.9591768631813125	Male
Sample_334_Set3	Set3	2.6991865828092245	3.123207547169811	Male
Sample_335_Set3	Set3	6.4624739716932735	0.1391553248634457	Female
Sample_336_Set3	Set3	6.2024532552197345	0.06776277770260052	Female
Sample_337_Set3	Set3	7.02400162999185	1.821238793806031	Female
Sample_338_Set3	Set3	4.042427350427351	3.0316866096866097	Male
Sample_339_Set3	Set3	8.008577648766328	2.0592597968069666	Female
Sample_340_Set3	Set3	5.9970550340511695	0.13057500460150928	Female
Sample_341_Set3	Set3	6.614241559676652	0.042166844983357106	Female
Sample_342_Set3	Set3	3.0511475409836066	2.8428233151183973	Male
Sample_343_Set3	Set3	3.1245426400225167	2.8951590205460174	Male
Sample_1_validation	Test	2.696926686217009	6.241173020527858	Male
Sample_2_validation	Test	3.3814332346929437	2.052411604991	Male
Sample_3_validation	Test	2.950591016548463	2.9349290780141843	Male
Sample_4_validation	Test	3.2693427316892705	3.270355261748756	Male
Sample_5_validation	Test	3.636682949523145	2.145240753663643	Male
Sample_6_validation	Test	3.3299376096705013	4.6335348021056735	Male
Sample_7_validation	Test	3.439630051223677	3.835765509391007	Male
Sample_8_validation	Test	3.858742033804378	2.260534774175672	Male
Sample_9_validation	Test	3.206206764027671	3.6806687163720215	Male
Sample_10_validation	Test	3.5895887259131434	2.550382513661202	Male
Sample_11_validation	Test	2.4415575221238943	3.1390000000000002	Male
Sample_12_validation	Test	7.110721649484535	2.3769046391752573	Female
Sample_13_validation	Test	6.597845546957972	2.8522985889849797	Female
Sample_14_validation	Test	5.712833291801645	0.04419474208821331	Female
Sample_15_validation	Test	3.227002729170011	1.9930646973832074	Male
Sample_16_validation	Test	3.3283772804490726	3.7726419971932934	Male
Sample_17_validation	Test	6.444296962200971	0.06420233893430671	Female
Sample_18_validation	Test	6.475797134068572	0.10644684522469802	Female
Sample_19_validation	Test	5.976553106212425	0.07108356713426853	Female
Sample_20_validation	Test	5.883440949802124	0.07388189960424911	Female
Sample_21_validation	Test	6.229704568023832	0.13209036742800398	Female
Sample_22_validation	Test	3.6052856418796613	3.081956411556006	Male
Sample_23_validation	Test	5.891012447319416	0.06953004018425953	Female
Sample_24_validation	Test	3.3133448623721002	3.4504611615506557	Male
Sample_25_validation	Test	6.153693830921553	0.06753750952018278	Female
Sample_26_validation	Test	5.977421800947868	0.20172890995260664	Female
Sample_27_validation	Test	2.2234083704937406	0.2096266050609789	Female
Sample_28_validation	Test	6.131995412844037	0.12203211009174311	Female
Sample_29_validation	Test	6.226846108835576	0.04151047396138092	Female
Sample_30_validation	Test	3.190502524645347	2.899735513344554	Male
Sample_31_validation	Test	6.3734643458731055	0.15932959011791129	Female
Sample_32_validation	Test	3.7075624256837094	3.6834403487911214	Male
Sample_33_validation	Test	6.0927408142999004	0.21134458788480634	Female
Sample_34_validation	Test	4.23291177356218	2.776991869918699	Male
Sample_35_validation	Test	2.9667554709800186	2.5874595623215986	Male
Sample_36_validation	Test	3.0804607157548336	2.0427396133278486	Male
Sample_37_validation	Test	3.1747740667976423	2.369361493123772	Male
Sample_38_validation	Test	2.512233811386354	1.8498413733159496	Male
Sample_39_validation	Test	6.6060183611016665	0.050655219313158785	Female
Sample_40_validation	Test	3.1860048650181314	3.5254219582444146	Male
Sample_41_validation	Test	3.2439169472502805	2.86631874298541	Male
Sample_42_validation	Test	2.8934375997446535	2.830411745930418	Male
Sample_43_validation	Test	3.251323053493242	3.1736531505806207	Male
Sample_44_validation	Test	7.094328408897946	0.18069621327899474	Female
Sample_45_validation	Test	2.0076981852913085	3.7266284622731614	Male
Sample_46_validation	Test	3.564021702271957	4.009347801514638	Male
Sample_47_validation	Test	2.7814855328158083	2.127741707833451	Male
Sample_48_validation	Test	5.929749442251587	0.21305560322636002	Female
Sample_49_validation	Test	8.46039970392302	0.2625514433752776	Female
Sample_50_validation	Test	5.652796735905044	3.42076409495549	Female
Sample_51_validation	Test	6.5212207044634285	0.08912650189592947	Female
Sample_52_validation	Test	3.117149337055129	2.90844382414515	Male
Sample_53_validation	Test	6.431538347426199	0.07892894229342828	Female
Sample_54_validation	Test	3.4725648556045035	3.7762481644640236	Male
Sample_55_validation	Test	3.8380741069447524	3.148058575549146	Male
Sample_56_validation	Test	6.328526743822334	1.1094995308101345	Female
Sample_57_validation	Test	3.124265954865324	3.6150691579713663	Male
Sample_58_validation	Test	3.3514999999999997	0.9048673469387754	Male
Sample_59_validation	Test	4.950122199592668	0.36120875763747456	Female
Sample_60_validation	Test	6.445928291479169	0.09439638070353705	Female
Sample_61_validation	Test	3.3787517154961515	3.079539351989976	Male
Sample_62_validation	Test	6.233625665242486	0.10635109811858182	Female
Sample_63_validation	Test	6.393692695751978	0.11124664682566163	Female
Sample_64_validation	Test	6.5498912255257435	0.19291515591007977	Female
Sample_65_validation	Test	3.4189753630282262	2.6332517539566	Male
Sample_66_validation	Test	6.060830731876518	0.1384131113423517	Female
Sample_67_validation	Test	5.945322446720178	0.4417879878217547	Female
Sample_68_validation	Test	5.437050413844996	0.2668976674191121	Female
Sample_69_validation	Test	2.8019194312796207	2.9418838862559245	Male
Sample_70_validation	Test	3.2210603361791867	3.204440759167128	Male
Sample_71_validation	Test	6.555341614906832	0.11015734989648034	Female
Sample_72_validation	Test	3.0632383419689115	2.8486787564766836	Male
Sample_73_validation	Test	3.8012678803641093	0.23062873862158645	Female
Sample_74_validation	Test	6.339012127999237	0.1267747623245729	Female
Sample_75_validation	Test	6.089387555120039	0.45185595296423325	Female
Sample_76_validation	Test	6.090615106286748	0.1604283129805518	Female
Sample_77_validation	Test	6.887108682811576	0.3666494388659185	Female
Sample_78_validation	Test	3.357399997707027	2.202102656409433	Male
Sample_79_validation	Test	6.390138331102187	0.15828067826863004	Female
Sample_80_validation	Test	3.5044324631101027	4.0261861520998865	Male
Sample_81_validation	Test	2.7658704453441296	2.4413036437246967	Male
Sample_82_validation	Test	5.792342090553382	0.12391943823365008	Female
Sample_83_validation	Test	6.693095681128196	0.08337067867985505	Female
Sample_84_validation	Test	6.094230143229166	0.259794921875	Female
Sample_85_validation	Test	5.609002195657478	0.17307001707733594	Female
Sample_86_validation	Test	6.728787284144427	0.13920996860282572	Female
Sample_87_validation	Test	3.1582623509369676	3.2563505583948515	Male
Sample_88_validation	Test	3.3172847423784617	2.708692288874637	Male
Sample_89_validation	Test	6.158381250000001	0.44338374999999997	Female
Sample_90_validation	Test	5.672109312205764	0.2443724882305661	Female
Sample_91_validation	Test	7.001821007138348	0.09473558976351187	Female
Sample_92_validation	Test	6.366114176742676	0.08635245070193946	Female
Sample_93_validation	Test	3.416465721040189	6.289137115839243	Male
Sample_94_validation	Test	5.433567901234569	0.43790987654320984	Female
Sample_95_validation	Test	6.212223058005111	0.06244551851436924	Female
Sample_96_validation	Test	2.8040784248841826	2.670284579748511	Male
Sample_97_validation	Test	6.278950915421769	0.2988099517016736	Female
Sample_98_validation	Test	6.317584066571175	0.09677579974080895	Female
Sample_99_validation	Test	6.116055900621118	0.0660944099378882	Female
Sample_100_validation	Test	6.476167216184312	0.2165750803923963	Female
Sample_101_validation	Test	2.9205903790087464	2.4991496598639458	Male
Sample_102_validation	Test	5.277504725897921	0.16763090737240074	Female
Sample_103_validation	Test	4.579178423236515	0.29436265560165975	Female
Sample_104_validation	Test	5.892196050440162	0.12659053057339997	Female
Sample_105_validation	Test	3.329560241169057	2.4769220288176585	Male
Sample_106_validation	Test	6.214156323381416	0.11898926534719892	Female
Sample_107_validation	Test	6.6682418357562465	0.05766427681828702	Female
Sample_108_validation	Test	6.583674007648687	0.18710668600817618	Female
Sample_109_validation	Test	6.5816957787481805	0.0860521591460456	Female
Sample_110_validation	Test	6.552792413066387	0.04152991452991452	Female
Sample_111_validation	Test	5.827485148514852	0.42143366336633664	Female
Sample_112_validation	Test	5.783814162607717	0	Female
Sample_113_validation	Test	6.3866536134426815	0.028463624837503407	Female
