# Supplementary material for: Reconstruction of the personal information from human genome reads in gut metagenome sequencing data
Source: Nat Microbiol. 2023 May 15;8(6):1079–94. doi: 10.1038/s41564-023-01381-3 (PMC10234815; doi:10.1038/s41564-023-01381-3)
Supplement: Source Data Fig. 3 — Statistical source data. [file 41564_2023_1381_MOESM7_ESM.txt]

Pub_ID	Dataset	Pval	Number of bases used for analysis
Sample_1_Set1	Set1	2.42932881542628e-292	7008
Sample_2_Set1	Set1	6.24725056251827e-21	434
Sample_3_Set1	Set1	6.43241673171637e-23	618
Sample_4_Set1	Set1	2.48061702751433e-06	248
Sample_5_Set1	Set1	0.00401978884791813	40
Sample_6_Set1	Set1	8.82914595607434e-12	330
Sample_7_Set1	Set1	1.15803853286264e-12	455
Sample_8_Set1	Set1	1.95566307105123e-15	313
Sample_9_Set1	Set1	3.58875413753132e-19	411
Sample_10_Set1	Set1	0.0082514484651866	89
Sample_11_Set1	Set1	0.149588990900021	146
Sample_12_Set1	Set1	4.02833703965006e-141	3330
Sample_13_Set1	Set1	1.5008200874351e-80	1772
Sample_14_Set1	Set1	3.79755554786325e-49	1050
Sample_15_Set1	Set1	1.17590281629074e-53	1467
Sample_16_Set1	Set1	0.0454351120853411	144
Sample_17_Set1	Set1	1.47873128784789e-07	258
Sample_18_Set1	Set1	6.67671589602037e-09	230
Sample_19_Set1	Set1	3.24005481309665e-12	275
Sample_20_Set1	Set1	1.06087598860063e-06	205
Sample_21_Set1	Set1	8.79978608172311e-62	1564
Sample_22_Set1	Set1	2.98529124916632e-06	396
Sample_23_Set1	Set1	7.2350537848743e-06	646
Sample_24_Set1	Set1	4.70606735749314e-16	435
Sample_25_Set1	Set1	1.54565013990997e-10	282
Sample_26_Set1	Set1	1.91904820256348e-67	1472
Sample_27_Set1	Set1	3.03653028996595e-32	798
Sample_28_Set1	Set1	2.23272881170524e-38	982
Sample_29_Set1	Set1	2.73982906113488e-101	2182
Sample_30_Set1	Set1	4.00133701933638e-16	372
Sample_31_Set1	Set1	1.07083481908369e-59	1306
Sample_32_Set1	Set1	9.39698006297748e-11	288
Sample_33_Set1	Set1	2.52758601503937e-64	1517
Sample_34_Set1	Set1	6.38600663064657e-17	362
Sample_35_Set1	Set1	6.52293968483634e-143	3503
Sample_36_Set1	Set1	6.20384576224898e-23	504
Sample_37_Set1	Set1	6.2457936502178e-12	254
Sample_38_Set1	Set1	4.70626216990877e-34	901
Sample_39_Set1	Set1	7.49682470303361e-08	186
Sample_40_Set1	Set1	8.94647113564375e-06	191
Sample_41_Set1	Set1	1.42790807513685e-64	1601
Sample_42_Set1	Set1	8.59080062841286e-09	211
Sample_43_Set1	Set1	1.54217511619099e-17	362
Sample_44_Set1	Set1	1.26728465202747e-36	983
Sample_45_Set1	Set1	0.0002376458704245	149
Sample_46_Set1	Set1	7.58743581867845e-40	922
Sample_47_Set1	Set1	3.37383412440191e-12	292
Sample_48_Set1	Set1	1.69672477465981e-27	1432
Sample_49_Set1	Set1	9.86886415906457e-53	1237
Sample_50_Set1	Set1	3.34868020959969e-23	890
Sample_51_Set1	Set1	5.23255942610983e-51	1230
Sample_52_Set1	Set1	4.50326916517452e-51	1118
Sample_53_Set1	Set1	3.03676036154982e-12	277
Sample_54_Set1	Set1	8.41592955003175e-33	796
Sample_55_Set1	Set1	5.0937678772402e-105	2415
Sample_56_Set1	Set1	2.60943243229841e-97	2118
Sample_57_Set1	Set1	<1e-300	9909
Sample_58_Set1	Set1	2.85550412328634e-18	398
Sample_59_Set1	Set1	5.16447814701904e-44	959
Sample_60_Set1	Set1	1.47046129727589e-27	1008
Sample_61_Set1	Set1	2.78147567152187e-08	181
Sample_62_Set1	Set1	6.06295817065773e-55	1129
Sample_63_Set1	Set1	1.34310076162713e-228	4699
Sample_64_Set1	Set1	0.00153695722255121	134
Sample_65_Set1	Set1	6.55071369147846e-05	877
Sample_66_Set1	Set1	7.46003126529131e-70	1509
Sample_67_Set1	Set1	4.64262390565216e-12	338
Sample_68_Set1	Set1	0.00120201015330459	281
Sample_69_Set1	Set1	3.16341771936271e-05	142
Sample_70_Set1	Set1	2.80371509650543e-38	940
Sample_71_Set1	Set1	1.9675305305828e-52	1260
Sample_72_Set1	Set1	4.17224120530569e-20	4958
Sample_73_Set1	Set1	4.71881502927483e-06	148
Sample_74_Set1	Set1	2.05791618428618e-09	282
Sample_75_Set1	Set1	<1e-300	12617
Sample_76_Set1	Set1	<1e-300	9183
Sample_77_Set1	Set1	4.70277282874667e-22	599
Sample_78_Set1	Set1	5.67256443933098e-81	1949
Sample_79_Set1	Set1	<1e-300	9987
Sample_80_Set1	Set1	2.47476027181803e-13	305
Sample_81_Set1	Set1	3.51465059520004e-112	2654
Sample_82_Set1	Set1	7.17879117518033e-37	798
Sample_83_Set1	Set1	3.55633076055442e-19	527
Sample_84_Set1	Set1	8.09831704145608e-95	2290
Sample_85_Set1	Set1	1.71196470231275e-25	637
Sample_86_Set1	Set1	<1e-300	11262
Sample_87_Set1	Set1	5.93911407602953e-40	931
Sample_88_Set1	Set1	3.63679418223311e-36	872
Sample_89_Set1	Set1	1.8555921028343e-107	2381
Sample_90_Set1	Set1	7.42447729795948e-158	3547
Sample_91_Set1	Set1	1.6842211705771e-123	2893
Sample_92_Set1	Set1	0.0014996751382901	53
Sample_93_Set1	Set1	4.39374669787549e-79	2157
Sample_94_Set1	Set1	0.00983589146553207	69
Sample_95_Set1	Set1	<1e-300	12940
Sample_96_Set1	Set1	<1e-300	49127
Sample_97_Set1	Set1	2.46580368924401e-36	922
Sample_98_Set1	Set1	1.12386745034211e-25	781
Sample_99_Set1	Set1	3.23422853967023e-146	3381
Sample_100_Set1	Set1	8.85948609359508e-06	256
Sample_101_Set1	Set1	2.34811094963432e-85	2086
Sample_102_Set1	Set1	0.000872080710017756	240
Sample_103_Set2	Set2	7.12596419642545e-44	719
Sample_104_Set2	Set2	<1e-300	104923
Sample_105_Set2	Set2	<1e-300	18929
Sample_106_Set2	Set2	<1e-300	32009
Sample_107_Set2	Set2	<1e-300	13956
Sample_108_Set2	Set2	<1e-300	9752
Sample_109_Set2	Set2	1.52428999700528e-270	6322
Sample_110_Set2	Set2	4.40319153777755e-117	2618
Sample_111_Set2	Set2	9.49609432514202e-94	2077
Sample_112_Set2	Set2	<1e-300	13039
Sample_113_Set2	Set2	<1e-300	11816
Sample_114_Set2	Set2	<1e-300	24140
Sample_115_Set2	Set2	<1e-300	17136
Sample_116_Set2	Set2	2.37730092406531e-113	2391
Sample_117_Set2	Set2	4.0799655544164e-240	5344
Sample_118_Set2	Set2	5.14617636194883e-161	3820
Sample_119_Set2	Set2	5.2862466982104e-257	5811
Sample_120_Set2	Set2	9.1748772764073e-253	5978
Sample_121_Set2	Set2	5.89766696216879e-85	1809
Sample_122_Set2	Set2	6.9336211979736e-65	1539
Sample_123_Set2	Set2	9.29485934527213e-92	2248
Sample_124_Set2	Set2	1.75189517464804e-250	5541
Sample_125_Set2	Set2	1.41652387490472e-53	1089
Sample_126_Set2	Set2	2.33140145457666e-135	3236
Sample_127_Set2	Set2	<1e-300	13661
Sample_128_Set2	Set2	6.22423131921512e-33	694
Sample_129_Set2	Set2	0.0025627455284821	1118
Sample_130_Set2	Set2	9.54457664020649e-269	6231
Sample_131_Set2	Set2	1.62503781149218e-90	1757
Sample_132_Set2	Set2	4.87514059834851e-134	3171
Sample_133_Set2	Set2	5.69331572951475e-148	3434
Sample_134_Set2	Set2	1.13378454801725e-33	689
Sample_135_Set2	Set2	9.03949129841703e-14	310
Sample_136_Set2	Set2	1.47989090678178e-64	1759
Sample_137_Set2	Set2	2.21493281412427e-289	6618
Sample_138_Set2	Set2	<1e-300	14718
Sample_139_Set2	Set2	1.11034789040958e-152	3354
Sample_140_Set2	Set2	2.08428109343212e-69	1501
Sample_141_Set2	Set2	<1e-300	28448
Sample_142_Set2	Set2	1.5378807569389e-160	5526
Sample_143_Set2	Set2	8.22376747249269e-289	6613
Sample_144_Set2	Set2	<1e-300	16249
Sample_145_Set2	Set2	1.87522185597117e-196	4721
Sample_146_Set2	Set2	8.75231792500291e-34	825
Sample_147_Set2	Set2	8.01128474512802e-234	5385
Sample_148_Set2	Set2	4.78873992657601e-25	516
Sample_149_Set2	Set2	2.1773757815896e-65	1407
Sample_150_Set2	Set2	6.21726887034197e-61	1577
Sample_151_Set2	Set2	7.95865891742979e-55	1332
Sample_152_Set2	Set2	<1e-300	8337
Sample_153_Set2	Set2	1.07006759159272e-251	5757
Sample_154_Set2	Set2	1.82797355479533e-11	289
Sample_155_Set2	Set2	7.78021631277683e-10	187
Sample_156_Set2	Set2	7.66637401730947e-12	268
Sample_157_Set2	Set2	5.48713913356644e-58	1296
Sample_158_Set2	Set2	9.20644120935876e-257	5752
Sample_159_Set2	Set2	6.73061416599826e-70	1560
Sample_160_Set2	Set2	4.25709779396172e-10	156
Sample_161_Set2	Set2	<1e-300	19306
Sample_162_Set2	Set2	1.12856429253186e-112	2627
Sample_163_Set2	Set2	<1e-300	109977
Sample_164_Set2	Set2	<1e-300	17517
Sample_165_Set2	Set2	3.45085619556469e-130	2932
Sample_166_Set2	Set2	<1e-300	20120
Sample_167_Set2	Set2	3.80595797030089e-91	2177
Sample_168_Set2	Set2	1.05270679427298e-168	3709
Sample_169_Set2	Set2	1.48049012297442e-27	621
Sample_170_Set2	Set2	1.95893251517596e-85	1730
Sample_171_Set2	Set2	<1e-300	44605
Sample_172_Set2	Set2	8.22070374107197e-157	3586
Sample_173_Set2	Set2	4.25470004272327e-81	1777
Sample_174_Set2	Set2	1.58426523193777e-262	6212
Sample_175_Set2	Set2	<1e-300	31076
Sample_176_Set2	Set2	<1e-300	13290
Sample_177_Set2	Set2	5.61438612534642e-244	5827
Sample_178_Set2	Set2	<1e-300	18835
Sample_179_Set2	Set2	2.46948329941852e-81	1718
Sample_180_Set2	Set2	4.08240158573891e-161	3785
Sample_181_Set2	Set2	<1e-300	16184
Sample_182_Set2	Set2	1.53348426833127e-94	2245
Sample_183_Set2	Set2	<1e-300	26634
Sample_184_Set2	Set2	<1e-300	123888
Sample_185_Set2	Set2	<1e-300	13939
Sample_186_Set2	Set2	5.40690368354766e-139	3085
Sample_187_Set2	Set2	3.51439752968572e-69	1551
Sample_188_Set2	Set2	2.19901137267152e-50	997
Sample_189_Set2	Set2	<1e-300	20265
Sample_190_Set2	Set2	<1e-300	7893
Sample_191_Set2	Set2	<1e-300	6751
Sample_192_Set2	Set2	<1e-300	7283
Sample_193_Set2	Set2	1.11366837875995e-175	3914
Sample_194_Set2	Set2	2.58386431634492e-21	445
Sample_195_Set2	Set2	<1e-300	8604
Sample_196_Set2	Set2	1.02934617912488e-234	5048
Sample_197_Set2	Set2	6.99608075404465e-136	3036
Sample_198_Set2	Set2	3.53960899734499e-32	606
Sample_199_Set2	Set2	4.75893203017966e-51	1182
Sample_200_Set2	Set2	3.60792326569092e-41	971
Sample_201_Set2	Set2	<1e-300	27016
Sample_202_Set2	Set2	2.19956813320029e-56	969
Sample_203_Set2	Set2	1.84711893916183e-168	3875
Sample_204_Set2	Set2	5.72981403236261e-15	289
Sample_205_Set2	Set2	2.25299946005689e-179	4098
Sample_206_Set2	Set2	1.13130550943236e-86	1922
Sample_207_Set2	Set2	5.00728758542949e-166	3991
Sample_208_Set2	Set2	7.06010514826533e-32	657
Sample_209_Set2	Set2	<1e-300	45576
Sample_210_Set2	Set2	<1e-300	50754
Sample_211_Set2	Set2	<1e-300	25086
Sample_212_Set2	Set2	1.62058406390301e-76	2182
Sample_213_Set2	Set2	4.48708835451153e-193	4363
Sample_214_Set2	Set2	<1e-300	14202
Sample_215_Set2	Set2	<1e-300	10890
Sample_216_Set2	Set2	1.21724075657882e-10	146
Sample_217_Set2	Set2	<1e-300	19930
Sample_218_Set2	Set2	4.04499815491515e-53	1025
Sample_219_Set2	Set2	<1e-300	19956
Sample_220_Set2	Set2	3.79183316503061e-51	992
Sample_221_Set2	Set2	3.10578815805403e-19	838
Sample_222_Set2	Set2	<1e-300	16264
Sample_223_Set2	Set2	<1e-300	38927
Sample_224_Set2	Set2	1.76394597194091e-294	6874
Sample_225_Set2	Set2	9.00168901178396e-248	6029
Sample_226_Set2	Set2	7.6218461937221e-295	6571
Sample_227_Set2	Set2	4.18605211962164e-65	1308
Sample_228_Set2	Set2	2.9569515210056e-115	2523
Sample_229_Set2	Set2	<1e-300	11232
Sample_230_Set2	Set2	3.11785344288806e-118	2828
Sample_231_Set2	Set2	1.00903746420466e-94	2042
Sample_232_Set3	Set3	<1e-300	84487
Sample_233_Set3	Set3	<1e-300	12566
Sample_234_Set3	Set3	<1e-300	85501
Sample_235_Set3	Set3	0.116002794373314	10586
Sample_236_Set3	Set3	<1e-300	59559
Sample_237_Set3	Set3	<1e-300	37754
Sample_238_Set3	Set3	<1e-300	50824
Sample_239_Set3	Set3	<1e-300	32894
Sample_240_Set3	Set3	<1e-300	63669
Sample_241_Set3	Set3	2.59360686227723e-10	218
Sample_242_Set3	Set3	<1e-300	148656
Sample_243_Set3	Set3	<1e-300	16346
Sample_244_Set3	Set3	<1e-300	54524
Sample_245_Set3	Set3	<1e-300	51513
Sample_246_Set3	Set3	1.91261264074262e-161	3768
Sample_247_Set3	Set3	9.38808536694514e-248	5569
Sample_248_Set3	Set3	1.21361192699072e-225	5364
Sample_249_Set3	Set3	<1e-300	28123
Sample_250_Set3	Set3	<1e-300	27065
Sample_251_Set3	Set3	<1e-300	619477
Sample_252_Set3	Set3	<1e-300	87641
Sample_253_Set3	Set3	2.26249119904022e-232	5083
Sample_254_Set3	Set3	0.00332082160958323	47
Sample_255_Set3	Set3	3.31986962596251e-73	1491
Sample_256_Set3	Set3	<1e-300	233099
Sample_257_Set3	Set3	3.3685170537209e-126	2606
Sample_258_Set3	Set3	<1e-300	9097
Sample_259_Set3	Set3	<1e-300	7427
Sample_260_Set3	Set3	<1e-300	28113
Sample_261_Set3	Set3	5.12734285947361e-95	2086
Sample_262_Set3	Set3	<1e-300	243377
Sample_263_Set3	Set3	<1e-300	41973
Sample_264_Set3	Set3	4.68132800423663e-48	925
Sample_265_Set3	Set3	3.47229883223169e-184	3964
Sample_266_Set3	Set3	<1e-300	45386
Sample_267_Set3	Set3	<1e-300	8292
Sample_268_Set3	Set3	1.70404284699497e-124	2858
Sample_269_Set3	Set3	1.82172303737095e-149	3262
Sample_270_Set3	Set3	1.2845994442452e-46	1159
Sample_271_Set3	Set3	7.85585281106707e-43	917
Sample_272_Set3	Set3	8.89757790658936e-255	5872
Sample_273_Set3	Set3	1.79758978887522e-09	143
Sample_274_Set3	Set3	1.8325423708485e-173	3802
Sample_275_Set3	Set3	8.30931977153409e-41	891
Sample_276_Set3	Set3	1.67555285696097e-32	709
Sample_277_Set3	Set3	1.89903611158838e-173	3924
Sample_278_Set3	Set3	2.35430809493333e-190	4567
Sample_279_Set3	Set3	2.45127905051595e-16	345
Sample_280_Set3	Set3	2.47109240308977e-14	448
Sample_281_Set3	Set3	5.34345579244812e-220	5006
Sample_282_Set3	Set3	<1e-300	14813
Sample_283_Set3	Set3	<1e-300	19401
Sample_284_Set3	Set3	0.826231639224884	8901
Sample_285_Set3	Set3	<1e-300	24958
Sample_286_Set3	Set3	4.73167557841545e-22	419
Sample_287_Set3	Set3	6.06392351224703e-48	1424
Sample_288_Set3	Set3	2.79156897711947e-15	307
Sample_289_Set3	Set3	<1e-300	25134
Sample_290_Set3	Set3	1.97130519273169e-67	1488
Sample_291_Set3	Set3	1.67436634342149e-183	4008
Sample_292_Set3	Set3	2.7545233091025e-12	204
Sample_293_Set3	Set3	<1e-300	48385
Sample_294_Set3	Set3	5.64732348403043e-23	430
Sample_295_Set3	Set3	1.18652322384416e-181	4459
Sample_296_Set3	Set3	<1e-300	22366
Sample_297_Set3	Set3	<1e-300	694490
Sample_298_Set3	Set3	<1e-300	40874
Sample_299_Set3	Set3	3.46406716039319e-22	434
Sample_300_Set3	Set3	3.1061801272026e-10	197
Sample_301_Set3	Set3	3.97694364467503e-249	5820
Sample_302_Set3	Set3	9.02523502579721e-160	3333
Sample_303_Set3	Set3	<1e-300	38131
Sample_304_Set3	Set3	2.51699803203382e-72	1678
Sample_305_Set3	Set3	2.85489875409254e-17	445
Sample_306_Set3	Set3	1.64646837955613e-47	1053
Sample_307_Set3	Set3	5.09767328557731e-89	1879
Sample_308_Set3	Set3	2.94432189768269e-198	4555
Sample_309_Set3	Set3	<1e-300	17985
Sample_310_Set3	Set3	9.98367309856347e-112	2604
Sample_311_Set3	Set3	5.62982121729581e-106	2590
Sample_312_Set3	Set3	<1e-300	11750
Sample_313_Set3	Set3	3.57049387509341e-31	693
Sample_314_Set3	Set3	1.43467093105242e-167	3682
Sample_315_Set3	Set3	<1e-300	9824
Sample_316_Set3	Set3	<1e-300	36908
Sample_317_Set3	Set3	1.48048974799308e-42	807
Sample_318_Set3	Set3	3.50447025991923e-95	2178
Sample_319_Set3	Set3	2.74098758369533e-224	4967
Sample_320_Set3	Set3	2.77922211332944e-18	377
Sample_321_Set3	Set3	<1e-300	26995
Sample_322_Set3	Set3	9.19255867708865e-182	4226
Sample_323_Set3	Set3	<1e-300	13473
Sample_324_Set3	Set3	1.25010012239855e-22	510
Sample_325_Set3	Set3	<1e-300	28067
Sample_326_Set3	Set3	2.23539577323712e-15	215
Sample_327_Set3	Set3	<1e-300	11612
Sample_328_Set3	Set3	2.30503899745565e-27	573
Sample_329_Set3	Set3	1.98925572636071e-10	242
Sample_330_Set3	Set3	1.20303462312805e-09	262
Sample_331_Set3	Set3	6.27472306713429e-83	2076
Sample_332_Set3	Set3	7.28687654539125e-205	4762
Sample_333_Set3	Set3	1.17834951400945e-48	978
Sample_334_Set3	Set3	1.98947557072589e-46	932
Sample_335_Set3	Set3	<1e-300	10282
Sample_336_Set3	Set3	<1e-300	35185
Sample_337_Set3	Set3	1.83086386594093e-169	3711
Sample_338_Set3	Set3	4.20819325213477e-33	616
Sample_339_Set3	Set3	6.31684046046055e-10	209
Sample_340_Set3	Set3	4.85308147071346e-81	1803
Sample_341_Set3	Set3	<1e-300	11703
Sample_342_Set3	Set3	1.30433564495958e-170	3462
Sample_343_Set3	Set3	9.94291945758238e-100	2219
