# Supplementary material for: Reconstruction of the personal information from human genome reads in gut metagenome sequencing data
Source: Nat Microbiol. 2023 May 15;8(6):1079–94. doi: 10.1038/s41564-023-01381-3 (PMC10234815; doi:10.1038/s41564-023-01381-3)
Supplement: Source Data Fig. 4 — Statistical source data. [file 41564_2023_1381_MOESM8_ESM.txt]

Pub_ID	Dataset	Likelihood_score_AMR	Likelihood_score_EUR	Likelihood_score_AFR	Likelihood_score_EAS	Likelihood_score_SAS	Predicted ancestry	Ancestry	Number of bases used for analysis
Sample_1_Set1	Set1	-2265.323306410495	-2471.7362745291994	-3029.240525244818	-1799.3564106088452	-2253.882792015951	EAS	EAS	101783
Sample_2_Set1	Set1	-131.74350165357941	-142.71690430882285	-149.98884772611734	-117.79595670983946	-123.4093959805937	EAS	EAS	5583
Sample_3_Set1	Set1	-152.91357814061294	-171.58904997071156	-209.72877987498214	-130.36723032241878	-156.98610501586225	EAS	EAS	7802
Sample_4_Set1	Set1	-67.10927001800717	-67.98177273213776	-85.85100461727622	-51.16822332734208	-63.65854824631045	EAS	EAS	3322
Sample_5_Set1	Set1	-7.665959957574802	-6.811057147248446	-10.445595572798434	-8.29368002876861	-6.532017157724518	SAS	EAS	511
Sample_6_Set1	Set1	-71.56281716679905	-81.56979642586853	-100.22541768802657	-57.211644728075264	-68.73730851967866	EAS	EAS	4128
Sample_7_Set1	Set1	-150.25919742238608	-169.76650992326816	-195.17176862005965	-104.18362814041127	-141.28460070953673	EAS	EAS	6266
Sample_8_Set1	Set1	-72.65345342064127	-76.24081888133571	-100.80788106607058	-57.92068412437499	-71.50180621249217	EAS	EAS	4160
Sample_9_Set1	Set1	-124.8846233939632	-138.94346732912723	-147.18787765856646	-98.01333374845078	-124.20395344069141	EAS	EAS	5163
Sample_10_Set1	Set1	-27.478159282374424	-28.910913123819437	-38.576735389821685	-17.65079429606651	-26.337885407425762	EAS	EAS	1322
Sample_11_Set1	Set1	-39.14477643217034	-46.18960909173779	-54.48254339975602	-34.29117022748893	-42.79801886345339	EAS	EAS	1917
Sample_12_Set1	Set1	-991.8197151408258	-1092.2018794542269	-1274.6494149747637	-794.0808242657264	-950.6963259853595	EAS	EAS	43145
Sample_13_Set1	Set1	-512.9749568782655	-556.1024288175074	-665.9544235518091	-430.77449732904233	-513.0304536167106	EAS	EAS	22944
Sample_14_Set1	Set1	-314.55257951206937	-350.8797898525853	-418.5364442111753	-240.67807241870995	-302.8476907015578	EAS	EAS	13094
Sample_15_Set1	Set1	-412.47914918433173	-435.93086770514304	-555.6799583390542	-339.76118127239545	-393.1827658570013	EAS	EAS	19111
Sample_16_Set1	Set1	-43.76832703647665	-43.99933711877559	-54.34155809235504	-30.61069980164873	-35.889436445599536	EAS	EAS	1908
Sample_17_Set1	Set1	-79.55037895318642	-78.35970490187182	-94.49857508936654	-63.21820106687517	-71.57104638777993	EAS	EAS	3123
Sample_18_Set1	Set1	-67.31839631928513	-73.43731074839916	-82.83465161422318	-45.37405946457247	-55.271850425781	EAS	EAS	3180
Sample_19_Set1	Set1	-84.59166971425822	-105.77252906714733	-102.30950938656503	-78.21864704008739	-91.712397202615	EAS	EAS	3373
Sample_20_Set1	Set1	-60.95885687934407	-69.16858143619235	-85.18356028627561	-48.10322054154745	-61.2064570761734	EAS	EAS	2586
Sample_21_Set1	Set1	-456.88474076519884	-486.8461212333487	-604.9265837765008	-358.5746409095965	-441.8533398778541	EAS	EAS	20419
Sample_22_Set1	Set1	-107.20980702723797	-116.54407200358865	-142.01371766276316	-86.79599954106861	-103.56442078652675	EAS	EAS	5071
Sample_23_Set1	Set1	-212.62696473868547	-252.43578915104726	-275.7590130941265	-164.18628338212275	-210.84253556764693	EAS	EAS	8055
Sample_24_Set1	Set1	-125.28445263882098	-143.63148518287028	-166.95150130943284	-97.3367933703696	-121.77956933732135	EAS	EAS	5445
Sample_25_Set1	Set1	-107.67937147949732	-116.70774631956891	-130.60331561718468	-72.70584340622378	-97.03663015393445	EAS	EAS	3813
Sample_26_Set1	Set1	-438.5084010193591	-462.87802061819315	-566.1569769561958	-359.23004086664355	-443.70014592418073	EAS	EAS	18318
Sample_27_Set1	Set1	-231.92806540485674	-255.55324599357613	-309.5274215031302	-178.35051322142232	-212.56824042449557	EAS	EAS	10109
Sample_28_Set1	Set1	-260.4977721455052	-286.11700068580063	-356.34033094708053	-214.96949607242723	-247.86042114109804	EAS	EAS	12437
Sample_29_Set1	Set1	-645.631264231723	-718.2117025861588	-830.3307451653056	-510.09416791762595	-625.7024049897524	EAS	EAS	27603
Sample_30_Set1	Set1	-89.00807132616791	-94.59839832062582	-114.63298329308823	-77.94041954852369	-83.8656830551806	EAS	EAS	4417
Sample_31_Set1	Set1	-411.3594294274692	-453.75145896070484	-533.491676414634	-310.3634498914053	-388.29658107409864	EAS	EAS	16949
Sample_32_Set1	Set1	-81.51355343082864	-90.20872006155003	-109.53910330925937	-66.07455191340705	-81.35910473799929	EAS	EAS	4008
Sample_33_Set1	Set1	-431.5264372123862	-472.10205754756714	-559.896555418628	-351.3811275974428	-421.21722779470224	EAS	EAS	19218
Sample_34_Set1	Set1	-106.25513943276749	-117.20393318456789	-134.45938936059596	-82.41737976188121	-99.62135199960993	EAS	EAS	4724
Sample_35_Set1	Set1	-1091.371901030014	-1199.134932941878	-1399.531299083917	-883.1687999236901	-1070.2544905300813	EAS	EAS	47219
Sample_36_Set1	Set1	-125.58533675513583	-127.98677117580306	-166.38896744490364	-103.20891169422164	-120.36266381265662	EAS	EAS	6522
Sample_37_Set1	Set1	-83.31803717549435	-92.70761661067078	-112.84942921646497	-60.18392730178474	-84.46771980569703	EAS	EAS	3366
Sample_38_Set1	Set1	-254.54170460209522	-297.70481120380595	-356.6740254004346	-210.72411475264823	-270.94134886553775	EAS	EAS	11308
Sample_39_Set1	Set1	-47.552861387633484	-47.07749378991685	-58.17346208452542	-41.75316726433718	-46.09995751888165	EAS	EAS	2249
Sample_40_Set1	Set1	-35.690795055128255	-39.470144467214155	-47.248825508852946	-33.457688732168855	-37.88362430381717	EAS	EAS	2310
Sample_41_Set1	Set1	-492.26017344884747	-545.0235401436412	-631.9736662887941	-383.4647180781321	-479.72015728513156	EAS	EAS	20763
Sample_42_Set1	Set1	-57.835197583902755	-67.79056790987639	-77.06909088094132	-48.92494830981101	-54.50470141462644	EAS	EAS	2690
Sample_43_Set1	Set1	-120.69861116186951	-132.52053824096433	-154.14662895207607	-95.20156705208076	-116.16331340681982	EAS	EAS	4259
Sample_44_Set1	Set1	-336.79728647866347	-367.73029121249454	-436.9187283163863	-252.3942035511156	-336.27610887693703	EAS	EAS	12638
Sample_45_Set1	Set1	-31.807298855368582	-34.2243795725329	-41.1796681390624	-22.24392555879333	-29.4261696698231	EAS	EAS	1800
Sample_46_Set1	Set1	-245.5435637892671	-262.95310554255576	-316.19866437145146	-190.44600312600616	-230.78357275309693	EAS	EAS	11022
Sample_47_Set1	Set1	-86.10877413510875	-93.66166605940575	-123.21521206538641	-80.31851247187468	-91.27846169934219	EAS	EAS	3984
Sample_48_Set1	Set1	-439.2362742885702	-488.32863516809095	-581.1875230007734	-342.8438320188199	-409.4380255908526	EAS	EAS	18357
Sample_49_Set1	Set1	-385.1419085884894	-417.2334236489278	-496.0383460862418	-297.51134975755843	-362.0422916390795	EAS	EAS	15668
Sample_50_Set1	Set1	-284.0291458464639	-312.964067439761	-388.4994624507271	-225.0069696476889	-282.46673759758716	EAS	EAS	11737
Sample_51_Set1	Set1	-389.6717774571447	-425.9787425857484	-491.8550376174016	-315.88147915898514	-376.1644086335713	EAS	EAS	16536
Sample_52_Set1	Set1	-337.094123012002	-368.11628461338563	-441.12200679896483	-269.1138898147288	-336.2169011428456	EAS	EAS	14626
Sample_53_Set1	Set1	-73.43431552994785	-77.42495861679072	-104.31101672139583	-57.83603482225887	-76.70892638275402	EAS	EAS	3694
Sample_54_Set1	Set1	-219.03086368062094	-253.44530612015765	-306.5589436749778	-180.8324238310187	-231.63874962113943	EAS	EAS	9813
Sample_55_Set1	Set1	-733.2545847976395	-800.3122169021485	-943.1346682298176	-590.0918777922691	-711.7475938045708	EAS	EAS	31201
Sample_56_Set1	Set1	-636.6691423903485	-683.5506939513905	-875.3425192021824	-485.23343969636903	-621.1955118669772	EAS	EAS	27484
Sample_57_Set1	Set1	-3236.3947504148014	-3527.406287975727	-4237.356207106178	-2583.1498741271416	-3167.799403267165	EAS	EAS	143912
Sample_58_Set1	Set1	-107.20411677216973	-122.30095662881536	-144.5585956751121	-88.5679556821914	-109.23633405989958	EAS	EAS	5012
Sample_59_Set1	Set1	-290.8190706077872	-308.16674414753845	-387.60218255910775	-231.9436390855037	-280.66459615573774	EAS	EAS	12245
Sample_60_Set1	Set1	-252.88586720312355	-282.0300305449333	-322.66925646478836	-206.4518878718316	-247.46529511873507	EAS	EAS	12804
Sample_61_Set1	Set1	-42.01658477200847	-38.933762580431846	-55.46823754045705	-35.85194028067438	-42.08500175167408	EAS	EAS	1928
Sample_62_Set1	Set1	-377.60345252472433	-406.3327734396103	-468.89959177678935	-296.28288582005587	-375.3517244304421	EAS	EAS	14642
Sample_63_Set1	Set1	-1439.3334386274496	-1591.0020897674112	-1853.5882622352597	-1152.1705577718194	-1418.5724551163464	EAS	EAS	63422
Sample_64_Set1	Set1	-36.9025420347704	-41.29980651739107	-43.171827561229215	-32.064367480574184	-40.36301668648765	EAS	EAS	1677
Sample_65_Set1	Set1	-274.9584619139654	-303.46092913469425	-372.8280679435967	-219.64999617401287	-282.3065314673916	EAS	EAS	10698
Sample_66_Set1	Set1	-468.5597498226844	-514.5744691153799	-603.6685407938196	-378.79601999530126	-454.2868432417492	EAS	EAS	20016
Sample_67_Set1	Set1	-97.3901380225433	-106.62531435506563	-107.50135620409111	-76.5551061011165	-90.03912733028591	EAS	EAS	4374
Sample_68_Set1	Set1	-72.95101355256982	-74.4376714035771	-94.32747474880199	-83.08326117933706	-76.38979746111139	AMR	EAS	3552
Sample_69_Set1	Set1	-35.63065059797658	-43.30085842433125	-47.615167667096294	-30.431833510750305	-38.008801026873996	EAS	EAS	1848
Sample_70_Set1	Set1	-269.3579302115382	-298.0812311628697	-361.6047612652677	-213.91218246977527	-265.2265106408146	EAS	EAS	11783
Sample_71_Set1	Set1	-357.55432791444497	-389.1777496319394	-479.8971653263741	-267.7364870503991	-341.04804275736126	EAS	EAS	15577
Sample_72_Set1	Set1	-1377.0932233266292	-1398.4234907912276	-1886.9501871631705	-1639.9978076259267	-1424.0953554841608	AMR	EAS	66510
Sample_73_Set1	Set1	-47.695872699307756	-49.17953851669615	-66.52165957291379	-38.50043018364028	-44.044791534714044	EAS	EAS	1932
Sample_74_Set1	Set1	-60.805483331042694	-62.17121581748991	-80.46353620279625	-48.980442992139174	-58.966466681004164	EAS	EAS	3766
Sample_75_Set1	Set1	-4424.470510799558	-4801.001261507329	-5806.249935496874	-3538.3869659589864	-4358.5746171175815	EAS	EAS	193935
Sample_76_Set1	Set1	-3048.085539522175	-3330.4128752470983	-3896.8345060365023	-2428.3125151555782	-2914.5658880860747	EAS	EAS	131828
Sample_77_Set1	Set1	-165.26637685241377	-170.80861335784655	-200.26062497659606	-132.66306356662213	-160.74348387973004	EAS	EAS	7401
Sample_78_Set1	Set1	-568.7717864454044	-630.7079791485049	-756.4986042584787	-472.0506331953163	-577.3040324620674	EAS	EAS	25516
Sample_79_Set1	Set1	-3277.782322286165	-3584.059633082786	-4289.031053163361	-2651.2937128312547	-3228.812475257835	EAS	EAS	146070
Sample_80_Set1	Set1	-80.7040180948317	-102.3545958106703	-112.2353891447043	-65.4859423751737	-78.68399651423066	EAS	EAS	3923
Sample_81_Set1	Set1	-754.2473973891671	-820.9786130531859	-974.6307232504627	-600.603974618742	-724.8380529697704	EAS	EAS	34606
Sample_82_Set1	Set1	-224.3268125579107	-244.34608786174442	-270.9839359537276	-181.54247042506765	-214.36519819481714	EAS	EAS	9804
Sample_83_Set1	Set1	-138.54213455615965	-138.66080741705383	-172.88198372169418	-107.51280194508355	-126.8140350814837	EAS	EAS	6447
Sample_84_Set1	Set1	-714.79073525684	-784.0347936712344	-923.1437981530837	-570.0726236863429	-715.0467854169847	EAS	EAS	30940
Sample_85_Set1	Set1	-202.70954856808248	-226.98251045868327	-259.3281907978012	-169.03631965988308	-195.0491179661296	EAS	EAS	8291
Sample_86_Set1	Set1	-3724.901796661661	-4090.2499562141943	-4926.345248017813	-2898.9915084894737	-3625.2425072580395	EAS	EAS	166992
Sample_87_Set1	Set1	-260.81696457756254	-279.15376592287754	-350.69352382504354	-217.3774294675249	-259.94216473056423	EAS	EAS	11652
Sample_88_Set1	Set1	-250.28753450687356	-260.944261192816	-331.59624114498615	-187.50152573056903	-241.4153485337842	EAS	EAS	10930
Sample_89_Set1	Set1	-773.1393052447353	-809.1673152898397	-962.4199075900729	-585.8278283436473	-715.150029087377	EAS	EAS	29933
Sample_90_Set1	Set1	-1099.1333803570035	-1199.1560024526227	-1390.4835680056638	-825.5947010044338	-1050.7387019110504	EAS	EAS	46129
Sample_91_Set1	Set1	-902.1496041375311	-997.4030939069349	-1182.919607023894	-721.1814529324131	-888.0635689864274	EAS	EAS	37560
Sample_92_Set1	Set1	-16.790331953029355	-17.78783875552692	-19.258232728228926	-8.362600550249654	-13.011172720342751	EAS	EAS	665
Sample_93_Set1	Set1	-638.5535223900351	-682.1820600906847	-852.346713638607	-513.4315211520645	-633.9173805298798	EAS	EAS	27330
Sample_94_Set1	Set1	-12.941600546079037	-13.626108212485311	-15.38647429215091	-12.370305115527286	-13.281137477825798	EAS	EAS	730
Sample_95_Set1	Set1	-4407.708232802188	-4825.847518158091	-5726.5924417851675	-3494.8021393007552	-4340.835130010694	EAS	EAS	191992
Sample_96_Set1	Set1	-27375.80283239609	-30062.923275366455	-35637.482554152746	-21639.957569257658	-26840.72525270089	EAS	EAS	1186950
Sample_97_Set1	Set1	-254.6727495133199	-279.72876035160544	-331.92138296750784	-207.52045719290072	-252.61034833688305	EAS	EAS	11634
Sample_98_Set1	Set1	-202.80137858958636	-230.58366423495923	-276.4344675844689	-174.4141431791144	-201.83404239371293	EAS	EAS	9901
Sample_99_Set1	Set1	-1040.7184933885526	-1156.2245761521879	-1370.1109237854341	-829.8043869244726	-1031.463659197821	EAS	EAS	45646
Sample_100_Set1	Set1	-77.18006378570367	-82.90778765484909	-107.86451080169736	-70.6180383399242	-80.18444291790189	EAS	EAS	3259
Sample_101_Set1	Set1	-587.2738948793027	-639.0648811483687	-756.3663024166904	-471.69075746338706	-566.1989554477763	EAS	EAS	26804
Sample_102_Set1	Set1	-70.13226165115348	-74.60693251734197	-93.92625777325765	-49.885114697709454	-72.23375906234385	EAS	EAS	3129
Sample_103_Set2	Set2	-233.80369523246767	-251.57885000440993	-294.72370839459325	-176.04927588947518	-217.39655752926086	EAS	EAS	9138
Sample_104_Set2	Set2	-105727.67112853908	-115872.87844513115	-139230.33015544704	-83006.3153823367	-103168.00068440974	EAS	EAS	4707944
Sample_105_Set2	Set2	-6952.1541058005905	-7558.814353102899	-9010.904873296364	-5410.854984432528	-6760.873577709626	EAS	EAS	302400
Sample_106_Set2	Set2	-14075.259326848016	-15358.08738773819	-18380.77039201791	-11138.62461572384	-13731.095640758169	EAS	EAS	611136
Sample_107_Set2	Set2	-4616.689060661393	-5070.564790267259	-6093.639413278779	-3708.423407541776	-4577.404781215518	EAS	EAS	210203
Sample_108_Set2	Set2	-3210.6015135851426	-3506.96331419537	-4162.8591703003785	-2504.415509732652	-3156.342993629841	EAS	EAS	137850
Sample_109_Set2	Set2	-1962.160434697624	-2154.312364611626	-2539.219536228553	-1517.0761286652562	-1888.7711376818563	EAS	EAS	85379
Sample_110_Set2	Set2	-759.8096392707123	-853.5762956191625	-1035.6119770524765	-618.4228569830559	-756.89026411836835	EAS	EAS	34361
Sample_111_Set2	Set2	-659.7570832197534	-701.9981414813134	-892.0825216711279	-506.4570124614687	-628.894671719152	EAS	EAS	26431
Sample_112_Set2	Set2	-4557.235500767955	-5003.240067102366	-5988.276424483294	-3587.138510134401	-4464.14221676221	EAS	EAS	193456
Sample_113_Set2	Set2	-3816.1676774650464	-4226.408094354009	-5120.17728527156	-3015.351881652475	-3726.784689647462	EAS	EAS	176526
Sample_114_Set2	Set2	-9504.68058157159	-10413.443723325585	-12554.991613239006	-7467.0430428464515	-9299.960100713586	EAS	EAS	421265
Sample_115_Set2	Set2	-5995.906984499228	-6559.371337605533	-7976.085731662254	-4747.475805878648	-5879.315080530905	EAS	EAS	266770
Sample_116_Set2	Set2	-774.6439307419369	-843.03768459786	-1014.3651591971314	-567.7081975119012	-729.5869846450257	EAS	EAS	31027
Sample_117_Set2	Set2	-1638.232925604263	-1797.9255234097948	-2115.569177376177	-1270.9257525041594	-1590.2879578532456	EAS	EAS	69767
Sample_118_Set2	Set2	-1130.6371923749034	-1269.0504407444512	-1522.865783587119	-890.7162849356245	-1131.067960661014	EAS	EAS	49065
Sample_119_Set2	Set2	-1758.2183839468196	-1948.86725490955	-2289.7599554924705	-1429.7601533438994	-1758.1889501296062	EAS	EAS	76180
Sample_120_Set2	Set2	-1855.3166512526623	-2009.5829060699107	-2429.300010110088	-1451.0772279066248	-1801.1671912762254	EAS	EAS	81427
Sample_121_Set2	Set2	-547.4596897324285	-582.2804691854554	-694.4668480112662	-412.47050102557097	-521.2908411883611	EAS	EAS	22869
Sample_122_Set2	Set2	-469.9884229245306	-528.2862676007201	-620.3883308170757	-370.8401200940818	-469.6329396822904	EAS	EAS	19950
Sample_123_Set2	Set2	-671.0526341558785	-717.9750493639104	-867.2484150481207	-519.1890352585084	-652.2656217672791	EAS	EAS	29064
Sample_124_Set2	Set2	-1759.3551652755525	-1924.5767245225184	-2289.194856199884	-1395.9986650799553	-1723.4582961208816	EAS	EAS	75328
Sample_125_Set2	Set2	-341.3148612995987	-360.9158368227061	-417.6057484345754	-249.8962101111243	-306.3348937278063	EAS	EAS	14067
Sample_126_Set2	Set2	-990.8392034927941	-1055.2094363679694	-1333.0753522445561	-757.0335738739366	-949.5963216550268	EAS	EAS	42759
Sample_127_Set2	Set2	-4592.2353152959295	-5019.441370513765	-6112.467214153951	-3594.6465055807626	-4450.214692593265	EAS	EAS	205165
Sample_128_Set2	Set2	-254.69373999474783	-276.27311375123037	-304.06744158695045	-182.697074671517	-234.03099034418136	EAS	EAS	8630
Sample_129_Set2	Set2	-278.92707286357785	-274.67728648896957	-388.36882956146525	-357.18744111326555	-285.877280633314	EUR	EAS	14125
Sample_130_Set2	Set2	-1926.431737120892	-2132.0753411305545	-2524.4118903524027	-1513.3469140351103	-1896.0925534825028	EAS	EAS	85199
Sample_131_Set2	Set2	-510.46954574269034	-581.6142551168938	-696.9543341146097	-412.9620973554314	-518.7834094206477	EAS	EAS	22807
Sample_132_Set2	Set2	-926.3002544432476	-1016.8019604966332	-1208.8591644168143	-733.6446387243476	-905.8009414978499	EAS	EAS	41194
Sample_133_Set2	Set2	-1041.3551753712986	-1136.990603004894	-1397.9511775978626	-806.8737889831482	-1017.7837028879413	EAS	EAS	44933
Sample_134_Set2	Set2	-216.5406281599855	-238.280309523768	-266.87804228761837	-175.46429852585533	-222.76793522828717	EAS	EAS	8468
Sample_135_Set2	Set2	-87.41805647617126	-92.17854572933267	-118.06377561281195	-69.07149696270926	-86.20588941313142	EAS	EAS	3904
Sample_136_Set2	Set2	-500.03862388598895	-537.2067792692064	-657.3981652127692	-390.25539454460386	-489.4401281094252	EAS	EAS	22626
Sample_137_Set2	Set2	-2083.412195349154	-2273.334485476197	-2729.3892710267064	-1575.5704292297878	-2027.1961961214859	EAS	EAS	89210
Sample_138_Set2	Set2	-5109.934002140257	-5595.806514253918	-6703.370028077948	-4012.75531088699	-5021.067809794845	EAS	EAS	222722
Sample_139_Set2	Set2	-1060.600292067805	-1144.3167632542707	-1394.3183481720507	-808.4630772209531	-1030.2466278280353	EAS	EAS	43619
Sample_140_Set2	Set2	-443.8349597042314	-488.89383915489356	-571.9185094089632	-348.45960324390967	-445.0201188405071	EAS	EAS	19343
Sample_141_Set2	Set2	-11450.44143583352	-12542.153796311753	-14933.48177717335	-9010.18353620472	-11147.804110350311	EAS	EAS	506928
Sample_142_Set2	Set2	-1549.9466922555946	-1668.872373262941	-2110.351873051104	-1375.6357426332538	-1528.863008183381	EAS	EAS	73655
Sample_143_Set2	Set2	-2098.6057266039625	-2280.5541867630814	-2682.831003900832	-1616.990027379622	-2026.8380622901943	EAS	EAS	88836
Sample_144_Set2	Set2	-5712.66054069871	-6258.204086047729	-7541.457510539665	-4592.908358252233	-5552.583112473472	EAS	EAS	252621
Sample_145_Set2	Set2	-1371.5576800802824	-1484.4387361075283	-1828.2588304251842	-1041.6498612339562	-1308.9198430654085	EAS	EAS	62231
Sample_146_Set2	Set2	-216.3010050655823	-247.54979945395323	-286.78414952266996	-167.01858978418343	-205.81156071544922	EAS	EAS	10382
Sample_147_Set2	Set2	-1590.7384262349765	-1774.6294948064044	-2117.659244748239	-1247.8847449488474	-1542.5388599472064	EAS	EAS	73053
Sample_148_Set2	Set2	-146.41364179436968	-149.80415529545496	-199.37901420596077	-114.44328521242294	-138.0307356701366	EAS	EAS	6458
Sample_149_Set2	Set2	-411.66747920219234	-461.1951440087172	-552.8234555034827	-322.2615775797464	-407.5838595263007	EAS	EAS	18687
Sample_150_Set2	Set2	-455.8693095304718	-529.4360514559377	-583.2539643618804	-358.1276344038734	-455.18113863153	EAS	EAS	21304
Sample_151_Set2	Set2	-395.8223666041515	-414.51591659657714	-503.5906601771502	-312.34533869116	-380.7407419557361	EAS	EAS	17108
Sample_152_Set2	Set2	-2608.1188312967656	-2869.7118478848256	-3375.2922139106395	-2046.9799853298412	-2519.3141113584993	EAS	EAS	116302
Sample_153_Set2	Set2	-1729.753314541013	-1895.3705126487641	-2247.779487539916	-1363.4912020688132	-1696.7272688669998	EAS	EAS	76260
Sample_154_Set2	Set2	-81.90775883077895	-83.80675272884925	-104.1617650299761	-61.64539785398528	-74.77737889055211	EAS	EAS	3373
Sample_155_Set2	Set2	-38.92921044460445	-40.209132055233574	-58.5446923580136	-36.86026194611277	-40.827590980300364	EAS	EAS	2102
Sample_156_Set2	Set2	-54.446586499243764	-62.79982837912653	-79.98159533927553	-44.649807208402805	-55.898278434503005	EAS	EAS	3108
Sample_157_Set2	Set2	-359.8213800768358	-382.1622943006229	-486.86449776158827	-292.72675766554073	-352.87398130339494	EAS	EAS	16942
Sample_158_Set2	Set2	-1700.66862889953	-1891.1757123889327	-2290.3065499787667	-1365.4354102219781	-1668.8648102170678	EAS	EAS	76588
Sample_159_Set2	Set2	-512.4905698261935	-544.580528078245	-632.0313165772666	-367.5212457893021	-466.40957935573937	EAS	EAS	20017
Sample_160_Set2	Set2	-57.05741529606712	-62.142536608219935	-75.29408399652014	-39.02905139982876	-59.94380319953153	EAS	EAS	1834
Sample_161_Set2	Set2	-7084.349945933815	-7778.279284649592	-9245.123071944583	-5547.214648869975	-6923.968601800309	EAS	EAS	315974
Sample_162_Set2	Set2	-773.3117755438168	-860.1693234689556	-1011.4682027088368	-599.1957410959515	-764.5354753411772	EAS	EAS	34210
Sample_163_Set2	Set2	-115338.04547890801	-126627.07585153362	-152322.95093555617	-90364.8646046158	-112646.09269525514	EAS	EAS	5139943
Sample_164_Set2	Set2	-6088.208635142286	-6673.949057230659	-8036.115604688386	-4846.085193524019	-5990.629546187588	EAS	EAS	277219
Sample_165_Set2	Set2	-836.9366975108094	-906.011442180231	-1085.513814411441	-671.9011115672847	-818.5732956261556	EAS	EAS	36212
Sample_166_Set2	Set2	-7266.872754000277	-7911.277209518128	-9581.728966897072	-5706.937204135996	-7088.705787801236	EAS	EAS	326721
Sample_167_Set2	Set2	-613.1109690505064	-666.8467835470847	-804.4255008343844	-477.04111177436994	-599.799473824904	EAS	EAS	27213
Sample_168_Set2	Set2	-1090.4505361603137	-1191.6103410753597	-1458.8988230857135	-847.6313527543144	-1058.476042177068	EAS	EAS	48366
Sample_169_Set2	Set2	-188.67710273821018	-198.88686420265927	-246.52373342486328	-155.23037834870593	-174.8733096667464	EAS	EAS	7614
Sample_170_Set2	Set2	-502.7785080284715	-535.6069714350314	-661.5756239870652	-394.12596911998986	-485.68593489185895	EAS	EAS	22381
Sample_171_Set2	Set2	-22875.638512199836	-25050.722919821994	-30021.72233359727	-18015.082301581755	-22414.439564981836	EAS	EAS	1009009
Sample_172_Set2	Set2	-1037.7921681606915	-1122.253413387897	-1335.55595556094	-846.3781344720148	-1016.9303653414238	EAS	EAS	45646
Sample_173_Set2	Set2	-547.4802936472721	-601.877703271652	-699.6643435432424	-436.8288086546892	-544.7869545471763	EAS	EAS	22275
Sample_174_Set2	Set2	-1886.8361059266379	-2029.6120975606093	-2427.43950018056	-1496.6405269115417	-1829.5917326646195	EAS	EAS	85229
Sample_175_Set2	Set2	-13503.160564193355	-14741.200279675273	-17728.993653226844	-10656.509365857892	-13166.0285278436	EAS	EAS	592044
Sample_176_Set2	Set2	-4453.7844937887385	-4808.0861151381305	-5794.752250248609	-3476.988883042059	-4295.280846216354	EAS	EAS	194652
Sample_177_Set2	Set2	-1747.679566902226	-1886.4597092160864	-2311.7638697560787	-1358.4035975880915	-1694.97696716964	EAS	EAS	79627
Sample_178_Set2	Set2	-6908.318513492639	-7562.987045924162	-9104.431317661994	-5407.67370578282	-6733.2070398353435	EAS	EAS	303741
Sample_179_Set2	Set2	-513.7124558878713	-571.8510593293483	-679.6711246460599	-402.6776057099881	-495.35924138102223	EAS	EAS	22130
Sample_180_Set2	Set2	-1134.6189880039703	-1231.7189904956838	-1459.6223691985006	-878.3512534313234	-1095.7912204863067	EAS	EAS	49304
Sample_181_Set2	Set2	-5787.76727126956	-6394.756360351502	-7678.123252085048	-4610.208725049712	-5711.205925443884	EAS	EAS	253482
Sample_182_Set2	Set2	-648.8741700985886	-719.750188614901	-854.3779494454416	-515.2502026137678	-638.4663186626581	EAS	EAS	28787
Sample_183_Set2	Set2	-10881.67515439001	-11941.850205460676	-14254.795549289114	-8716.04316248198	-10678.940439026934	EAS	EAS	480262
Sample_184_Set2	Set2	-143573.66825382685	-156953.65876262359	-188653.56585113597	-113510.20649064633	-140075.18791930587	EAS	EAS	6384814
Sample_185_Set2	Set2	-4721.04896204298	-5061.549183803481	-6112.538547254424	-3615.3469347433534	-4543.214304040386	EAS	EAS	205814
Sample_186_Set2	Set2	-867.974777969127	-960.8802011497693	-1114.5177318967587	-691.8195921290599	-837.1560650594067	EAS	EAS	39009
Sample_187_Set2	Set2	-461.7374909013998	-507.81482477093914	-599.0293589241079	-366.7089895151991	-456.10489030865324	EAS	EAS	19367
Sample_188_Set2	Set2	-280.265472431601	-301.61649361735886	-371.315322833626	-223.18006651782932	-272.5424053635273	EAS	EAS	12820
Sample_189_Set2	Set2	-7447.061297296955	-8127.907621825795	-9732.894477853437	-5784.828792449617	-7248.877583541327	EAS	EAS	332059
Sample_190_Set2	Set2	-2355.6665967471527	-2620.640658954979	-3164.0559348481665	-1937.9158265878355	-2348.7379506079737	EAS	EAS	109787
Sample_191_Set2	Set2	-2065.571573927718	-2284.0691423037165	-2728.3328354315213	-1593.4082087402548	-2002.0462201608243	EAS	EAS	88620
Sample_192_Set2	Set2	-2299.943441896685	-2544.7383410670304	-3028.462552245434	-1811.3036637522641	-2246.7876377044327	EAS	EAS	100381
Sample_193_Set2	Set2	-1197.7551020642504	-1299.173035943481	-1559.8438481986482	-921.0230749866571	-1152.848141976993	EAS	EAS	51552
Sample_194_Set2	Set2	-128.7669059782699	-139.72583632019294	-165.0297326577182	-97.60314376345227	-119.2610504350959	EAS	EAS	5685
Sample_195_Set2	Set2	-2682.0305906998806	-2918.5580960540415	-3485.072247949701	-2113.9447609001713	-2605.022367711647	EAS	EAS	120082
Sample_196_Set2	Set2	-1489.5832223662244	-1684.5144823054516	-1979.260861250974	-1208.5783602074916	-1480.2534986620972	EAS	EAS	65987
Sample_197_Set2	Set2	-876.896218500896	-970.4505526492052	-1156.3144168421118	-703.3293518442731	-866.5087079993483	EAS	EAS	38655
Sample_198_Set2	Set2	-178.75099170856214	-196.05721362587548	-235.3389583698483	-142.0654460968387	-177.59372459348813	EAS	EAS	7855
Sample_199_Set2	Set2	-318.8823402089795	-346.1061430540153	-430.1152755585858	-249.25430023589263	-304.73822504008854	EAS	EAS	15552
Sample_200_Set2	Set2	-311.32749521866486	-324.8924527664421	-387.64525603974823	-225.78001658685287	-291.7010901652122	EAS	EAS	12640
Sample_201_Set2	Set2	-10826.978447294416	-11973.217491047239	-14364.897536602271	-8591.80044406493	-10539.48761011068	EAS	EAS	479303
Sample_202_Set2	Set2	-319.2707094975638	-346.28745054241915	-433.05958203189107	-257.10836242897483	-313.1981797652769	EAS	EAS	12526
Sample_203_Set2	Set2	-1131.2091665418307	-1227.4152204086108	-1509.1185790288494	-863.7706988965484	-1113.569411953899	EAS	EAS	51131
Sample_204_Set2	Set2	-71.63129526050784	-78.47436440944554	-94.72277940527704	-58.737885235275755	-66.49061822819598	EAS	EAS	4104
Sample_205_Set2	Set2	-1261.4652254500759	-1372.5939608523738	-1661.0494257274438	-1040.9625569592108	-1228.4088020260663	EAS	EAS	54656
Sample_206_Set2	Set2	-535.4836893326029	-591.8229717086514	-733.5668268748282	-427.28979801243634	-537.8316318899502	EAS	EAS	24369
Sample_207_Set2	Set2	-1185.7761529565553	-1267.2234985481352	-1565.196613777941	-903.7768851611582	-1136.5925864268522	EAS	EAS	52072
Sample_208_Set2	Set2	-193.4670370174822	-216.16933002758051	-250.0813377378256	-145.17081986679813	-199.88494480233143	EAS	EAS	7956
Sample_209_Set2	Set2	-23194.10681919565	-25284.628598008978	-30583.362386344856	-18335.871107204057	-22668.021562853206	EAS	EAS	1041266
Sample_210_Set2	Set2	-27683.49769243643	-30363.53499255515	-36366.548251141816	-21761.95662683944	-27008.195478236743	EAS	EAS	1221425
Sample_211_Set2	Set2	-9802.036881691392	-10746.13728329184	-12921.532028364378	-7724.615785828882	-9629.255205533716	EAS	EAS	430995
Sample_212_Set2	Set2	-584.4834821073226	-649.2165762264714	-785.9466818693132	-470.41096969887593	-587.4519742091956	EAS	EAS	27892
Sample_213_Set2	Set2	-1269.7199335930509	-1405.5139711886084	-1680.790365586513	-1020.5663375030448	-1249.9902781449186	EAS	EAS	58938
Sample_214_Set2	Set2	-4812.364083661882	-5265.52825447139	-6313.667962759293	-3780.245055884818	-4723.884130768042	EAS	EAS	210422
Sample_215_Set2	Set2	-3492.5409042587935	-3794.256926012112	-4622.489456026716	-2753.6323880255054	-3395.351549389674	EAS	EAS	155981
Sample_216_Set2	Set2	-39.70005678033958	-41.259878975278944	-51.703659165822415	-30.133573287154725	-41.497954743321074	EAS	EAS	1808
Sample_217_Set2	Set2	-7428.373108261414	-8096.73825362553	-9692.78771476181	-5870.251033800448	-7253.101213339881	EAS	EAS	330777
Sample_218_Set2	Set2	-332.83775479892194	-377.20939253760025	-427.60650040215467	-265.0233162786329	-318.95543245665647	EAS	EAS	13175
Sample_219_Set2	Set2	-7412.2504114740605	-8179.569303734276	-9815.077461308203	-5844.02354923178	-7353.073092310977	EAS	EAS	327200
Sample_220_Set2	Set2	-309.5767873872849	-345.3828498631868	-410.6717426584631	-250.29845078872086	-305.10165803358205	EAS	EAS	12682
Sample_221_Set2	Set2	-233.2265272094337	-240.71243405931966	-292.52675881567757	-249.43895653942508	-229.42808206143076	SAS	EAS	10662
Sample_222_Set2	Set2	-5818.635149910673	-6375.813806741705	-7646.286391729913	-4551.095320001104	-5636.2846007045455	EAS	EAS	256078
Sample_223_Set2	Set2	-18986.87455208312	-20793.578172031644	-24629.635652488643	-15013.550968405163	-18572.670815823552	EAS	EAS	813464
Sample_224_Set2	Set2	-2175.859738599322	-2371.2219854879127	-2866.5270919887867	-1711.1121425352896	-2072.0121376689985	EAS	EAS	94820
Sample_225_Set2	Set2	-1808.8067013914429	-1992.095583532819	-2401.3901893215398	-1417.1989940418002	-1768.2875086362635	EAS	EAS	82025
Sample_226_Set2	Set2	-2080.222986770503	-2268.8614111394395	-2748.635497154708	-1653.008594141896	-2032.5972682674992	EAS	EAS	90470
Sample_227_Set2	Set2	-388.6352309973086	-411.10907807808456	-482.22970087543655	-298.4465543226526	-371.17194990173556	EAS	EAS	16848
Sample_228_Set2	Set2	-782.3589688758983	-818.4123181850983	-991.3866712092454	-601.6200588241448	-755.9295766780576	EAS	EAS	32023
Sample_229_Set2	Set2	-3675.2049118623763	-4099.964770282278	-4874.083249240458	-2915.297152934299	-3593.974786443224	EAS	EAS	165032
Sample_230_Set2	Set2	-794.3676134744705	-856.0616227905011	-1061.8017606433818	-608.0798389075411	-747.544349073662	EAS	EAS	36616
Sample_231_Set2	Set2	-625.3033536187716	-692.0537166277372	-787.3175375183079	-475.5994783737501	-608.3584434495722	EAS	EAS	25827
Sample_232_Set3	Set3	-70524.9434952494	-77142.71421717145	-92109.20886735481	-55399.03959611972	-68527.57051918235	EAS	EAS	3122818
Sample_233_Set3	Set3	-4097.635918484891	-4463.982768993658	-5380.2527549125625	-3230.6920445614705	-3971.8482770217533	EAS	EAS	183585
Sample_234_Set3	Set3	-73376.02717519295	-80201.37133684466	-96133.34914514187	-57941.52380506044	-71536.64416669728	EAS	EAS	3216483
Sample_235_Set3	Set3	-3319.6190847129806	-3586.763096369804	-4322.176481880631	-2602.4371978859353	-3217.84521229153	EAS	EAS	148448
Sample_236_Set3	Set3	-37746.62401928867	-41065.544956601574	-49485.0452552525	-29716.368205163937	-36707.52278500752	EAS	EAS	1668348
Sample_237_Set3	Set3	-17361.234232491082	-18958.34666446301	-22784.743587878038	-13717.05739960233	-16780.52440445811	EAS	EAS	784089
Sample_238_Set3	Set3	-28845.65943524996	-31657.522338896113	-38032.77611948531	-22744.553746372247	-28164.633094419136	EAS	EAS	1272838
Sample_239_Set3	Set3	-14476.851282120408	-15849.995429392442	-19077.963791629707	-11454.034666648726	-14065.612437546655	EAS	EAS	640741
Sample_240_Set3	Set3	-41650.459132706965	-45514.94064252032	-54629.868590729035	-33053.30830740728	-40786.77600684166	EAS	EAS	1847119
Sample_241_Set3	Set3	-56.74564041254837	-53.430198950327366	-79.97381907998056	-50.91032770165932	-55.79839871124876	EAS	EAS	2666
Sample_242_Set3	Set3	-192785.03371525163	-210025.9969837864	-252287.14520767107	-151236.54641598955	-187853.94552099996	EAS	EAS	8613072
Sample_243_Set3	Set3	-5683.854868371494	-6113.685480716686	-7376.44875228129	-4425.33990313371	-5517.3991731813185	EAS	EAS	254318
Sample_244_Set3	Set3	-32498.865231946274	-35614.91076070394	-42790.10777239093	-25763.812417611316	-31819.1928324992	EAS	EAS	1434223
Sample_245_Set3	Set3	-28100.075124193998	-30686.9196365304	-36667.638308920956	-21967.04582964557	-27273.054692407255	EAS	EAS	1244071
Sample_246_Set3	Set3	-1073.6048416962522	-1183.4547256151147	-1439.4208935618328	-864.799278719102	-1039.394686851882	EAS	EAS	50715
Sample_247_Set3	Set3	-1646.848342647151	-1827.8082542863972	-2163.466484421234	-1328.1655100386572	-1626.0727915778325	EAS	EAS	74308
Sample_248_Set3	Set3	-1562.1792353071542	-1703.0388155382184	-2058.263733669907	-1222.3392344996025	-1546.3809260844912	EAS	EAS	72489
Sample_249_Set3	Set3	-11266.355750665656	-12363.288529682428	-14739.650154076575	-8742.559293931505	-10899.83602621004	EAS	EAS	500466
Sample_250_Set3	Set3	-11093.852916993028	-12211.863305828929	-14507.653257204629	-8741.041676100147	-10869.344622104478	EAS	EAS	485776
Sample_251_Set3	Set3	-1125484.6911808897	-1226481.1141495607	-1440590.2818320899	-892357.9150682365	-1096053.7902178206	EAS	EAS	53547411
Sample_252_Set3	Set3	-76175.5550097671	-83238.24245817651	-100094.33453676084	-59728.6481262957	-74137.46064327021	EAS	EAS	3372689
Sample_253_Set3	Set3	-1594.9025199021512	-1760.6537776548923	-2078.1242278300833	-1284.0395418011085	-1561.5485800517363	EAS	EAS	67186
Sample_254_Set3	Set3	-15.336742321744872	-15.85745670021002	-22.082690462689953	-9.010166569460722	-12.197015046609412	EAS	EAS	566
Sample_255_Set3	Set3	-432.7162078320964	-469.24395968392827	-588.8655849562847	-347.988122690782	-445.05985496768744	EAS	EAS	18792
Sample_256_Set3	Set3	-371250.1904177446	-404332.3045566651	-482682.9633751177	-293208.74464261864	-361448.0001288941	EAS	EAS	16750211
Sample_257_Set3	Set3	-745.59140264649875	-810.6011966432698	-1007.4497474525689	-591.4027263666559	-714.1678621710404	EAS	EAS	32740
Sample_258_Set3	Set3	-2818.1065873513867	-3054.8000459041045	-3671.6700755632683	-2224.036734318249	-2732.6312008833866	EAS	EAS	124857
Sample_259_Set3	Set3	-2313.6983299637395	-2541.704401880685	-3030.114087730287	-1820.525943510224	-2267.3578617006774	EAS	EAS	100936
Sample_260_Set3	Set3	-11500.102017987017	-12503.727749946898	-15104.799788322929	-9041.585138202605	-11136.151390871451	EAS	EAS	513657
Sample_261_Set3	Set3	-592.2521303583782	-653.4760814384199	-774.7173590713561	-471.18440502187065	-573.9237129480249	EAS	EAS	27413
Sample_262_Set3	Set3	-387983.6876329057	-423894.16715096094	-509442.8695655028	-306081.8976219851	-379209.24645761173	EAS	EAS	17767058
Sample_263_Set3	Set3	-20893.4474983913	-22728.892271308112	-27612.42216004305	-16381.910992023222	-20225.11869453337	EAS	EAS	927638
Sample_264_Set3	Set3	-308.1114447081573	-330.289793148624	-402.4490031406701	-232.83118223384773	-282.0818240867697	EAS	EAS	11763
Sample_265_Set3	Set3	-1201.9494757127711	-1333.181288955734	-1556.3527776161657	-933.0309722738256	-1151.1173245543068	EAS	EAS	49934
Sample_266_Set3	Set3	-24012.377404224684	-26491.441068429653	-31595.959176977904	-18900.09739661809	-23612.27614259255	EAS	EAS	1049706
Sample_267_Set3	Set3	-2530.586981419994	-2734.019429841839	-3375.140945934409	-2049.3657296773094	-2459.5672216206076	EAS	EAS	113875
Sample_268_Set3	Set3	-846.296469529155	-912.1917556138109	-1122.5210999387125	-672.04846281011055	-822.2795453178359	EAS	EAS	37039
Sample_269_Set3	Set3	-961.6307566430323	-1054.0492479039963	-1262.0340217678774	-732.6621073776965	-935.6079471665915	EAS	EAS	42411
Sample_270_Set3	Set3	-306.5253447166925	-317.22999350334055	-399.6406483107477	-236.4562720594565	-291.1247702576768	EAS	EAS	13962
Sample_271_Set3	Set3	-271.86098162408456	-286.1100781568591	-346.9713210060952	-210.92553032001032	-264.9258035180792	EAS	EAS	11018
Sample_272_Set3	Set3	-1884.6258274753525	-2010.5900203604458	-2479.5712002891687	-1475.998552193777	-1826.885574445363	EAS	EAS	80151
Sample_273_Set3	Set3	-40.64449967140267	-48.2884117268867	-53.19959362855342	-26.614080179988118	-35.96845406884028	EAS	EAS	1637
Sample_274_Set3	Set3	-1122.1461389426702	-1243.5831090368756	-1474.2287081628106	-881.9043511383987	-1096.9060271508847	EAS	EAS	48785
Sample_275_Set3	Set3	-247.97349606300077	-267.03284061619553	-327.92319394182636	-191.4628330161773	-242.37900569751793	EAS	EAS	11406
Sample_276_Set3	Set3	-167.7137011035793	-194.917798409313	-215.05673198193503	-144.09862692412392	-171.91482417821052	EAS	EAS	8534
Sample_277_Set3	Set3	-1192.491449728952	-1303.7828079992044	-1543.118146194755	-955.9823728449771	-1163.302744397347	EAS	EAS	51213
Sample_278_Set3	Set3	-1331.1249998062694	-1416.8275750147927	-1770.1468481125214	-1026.060698975632	-1289.108440236323	EAS	EAS	61030
Sample_279_Set3	Set3	-85.88862869883799	-95.12438204685246	-124.3345494078427	-67.62325014491059	-88.3770743914085	EAS	EAS	4023
Sample_280_Set3	Set3	-122.37170233129284	-123.92593168773698	-160.2963465263028	-121.35966107097747	-117.28519842068515	SAS	EAS	5759
Sample_281_Set3	Set3	-1468.7404926406803	-1657.7509160135291	-1994.2961332376733	-1163.7875272391002	-1451.1377806160162	EAS	EAS	67590
Sample_282_Set3	Set3	-5042.549903794648	-5525.678927217916	-6683.776801600999	-4048.766301253125	-4954.107352068946	EAS	EAS	223738
Sample_283_Set3	Set3	-6861.206047009733	-7607.537266320577	-9105.883444506717	-5434.090244135259	-6775.597441756695	EAS	EAS	309193
Sample_284_Set3	Set3	-2823.241695441129	-3032.485747539629	-3630.94123073221	-2253.315689104559	-2740.0552994704626	EAS	EAS	123837
Sample_285_Set3	Set3	-9925.207060502516	-10834.960861696496	-13034.82235861682	-7711.988880228488	-9658.345027517436	EAS	EAS	433515
Sample_286_Set3	Set3	-114.20814377890329	-120.01173611274066	-159.08786003877313	-87.81517544067403	-113.82520048063061	EAS	EAS	5004
Sample_287_Set3	Set3	-374.11454161518657	-408.6451179972491	-508.3184646821012	-297.5059487273074	-372.35913801611724	EAS	EAS	18359
Sample_288_Set3	Set3	-79.96680147852436	-77.38450128426969	-109.50027085619347	-60.57934586895962	-68.02078662478722	EAS	EAS	3962
Sample_289_Set3	Set3	-9927.89301682562	-10769.877055122819	-12758.7298944969	-7689.257165519605	-9616.334149896953	EAS	EAS	430323
Sample_290_Set3	Set3	-419.4653372386546	-465.7651995353947	-528.4793992335777	-353.17810982173086	-404.7191635813742	EAS	EAS	18209
Sample_291_Set3	Set3	-1202.317675714414	-1312.1984390029445	-1575.0886165178233	-960.559178235618	-1178.301715955423	EAS	EAS	53213
Sample_292_Set3	Set3	-65.67831170993874	-72.55683783179143	-82.82723876280944	-52.91071573637988	-62.54333650745264	EAS	EAS	2410
Sample_293_Set3	Set3	-26344.20084688432	-28719.866546731024	-34740.77107231103	-20672.376761377822	-25699.325645605797	EAS	EAS	1164993
Sample_294_Set3	Set3	-134.63228104418837	-150.86746628762882	-171.22845219696887	-96.44938178121001	-122.51106917063794	EAS	EAS	5347
Sample_295_Set3	Set3	-1249.1224815624294	-1369.860026524151	-1658.4108035233705	-999.687387582433	-1226.4161871694885	EAS	EAS	59380
Sample_296_Set3	Set3	-8257.935013221308	-8957.112383505417	-10879.757394141549	-6486.434270976859	-8025.8278132734895	EAS	EAS	370649
Sample_297_Set3	Set3	-1264162.1024566265	-1374370.3315500973	-1612325.8627956281	-998079.6691106295	-1230850.5796426823	EAS	EAS	60741085
Sample_298_Set3	Set3	-19403.541979157802	-21301.26235296331	-25683.97120160462	-15125.303965338833	-18972.75439070599	EAS	EAS	842853
Sample_299_Set3	Set3	-128.31014698973527	-141.69034155518614	-163.9536910062734	-103.10017674137296	-125.37158723018763	EAS	EAS	5687
Sample_300_Set3	Set3	-49.14948204274296	-51.41423195560196	-68.61441396213718	-40.5627831894678	-46.079039100493695	EAS	EAS	2217
Sample_301_Set3	Set3	-1723.646715265157	-1851.7022038867965	-2239.881978536005	-1347.4216800410654	-1676.5614928227951	EAS	EAS	79800
Sample_302_Set3	Set3	-926.2462750793168	-1025.0966203369726	-1233.8549631430744	-757.9346866243104	-906.8403464790802	EAS	EAS	43536
Sample_303_Set3	Set3	-17589.923713544526	-19353.003492440672	-23164.532078247837	-13891.098519886144	-17262.519200734107	EAS	EAS	776908
Sample_304_Set3	Set3	-495.99401030959683	-525.1978184590761	-638.0688214260839	-413.4649236281906	-485.0459250284222	EAS	EAS	21207
Sample_305_Set3	Set3	-113.1995963792048	-125.67587357303593	-152.70087202246287	-90.15421303335516	-114.54687129696364	EAS	EAS	5675
Sample_306_Set3	Set3	-281.93877863362485	-319.4244527567791	-375.4574189098485	-209.61648715721452	-285.47999462247384	EAS	EAS	13016
Sample_307_Set3	Set3	-551.2852160654166	-595.7827529400402	-700.4854016971625	-430.8132135346602	-519.5042722690519	EAS	EAS	24602
Sample_308_Set3	Set3	-1272.3873070057691	-1399.838951461614	-1673.0561263674556	-1002.3099744770676	-1256.4662272714024	EAS	EAS	59298
Sample_309_Set3	Set3	-6265.942352778397	-6857.142269214268	-8232.826487971464	-4893.949557050655	-6155.465907767359	EAS	EAS	281509
Sample_310_Set3	Set3	-723.7428126604018	-789.1145231143131	-959.1645047741724	-574.3397445677354	-692.2829861880688	EAS	EAS	32861
Sample_311_Set3	Set3	-758.106326091587	-834.6737842990086	-1006.7133739226383	-604.5265192407695	-746.3720001427354	EAS	EAS	33339
Sample_312_Set3	Set3	-3893.2571597486644	-4232.418176539025	-5141.221654957344	-3093.7830609181437	-3793.102558099333	EAS	EAS	171179
Sample_313_Set3	Set3	-188.18544218975663	-195.81709002065497	-262.75838597178483	-151.69144505899038	-179.92493742656225	EAS	EAS	8856
Sample_314_Set3	Set3	-1098.0468483171126	-1183.1623473521083	-1447.8117073430756	-839.9720006053466	-1031.9090040205365	EAS	EAS	47773
Sample_315_Set3	Set3	-3031.7654437464744	-3287.844119110748	-3945.6495138424716	-2442.981657774084	-2950.4592842746533	EAS	EAS	136916
Sample_316_Set3	Set3	-17265.46479265777	-18912.97465971183	-22510.725229800406	-13543.83436872625	-16837.62049835334	EAS	EAS	747832
Sample_317_Set3	Set3	-228.03974832499085	-244.6639113790046	-300.91686381444345	-176.17609399296458	-222.26394331874994	EAS	EAS	10046
Sample_318_Set3	Set3	-629.4813903657198	-707.1492584195109	-839.499043836577	-509.4183695688565	-621.1160037415375	EAS	EAS	28169
Sample_319_Set3	Set3	-1545.5063326551044	-1659.472137510215	-2007.9421615671008	-1196.59197755112	-1494.0568397281706	EAS	EAS	65478
Sample_320_Set3	Set3	-112.85921156904078	-128.83306089085983	-157.34829240943793	-85.17112000320313	-109.83693685290324	EAS	EAS	4840
Sample_321_Set3	Set3	-10979.762713926666	-11896.59182545043	-14438.925929824278	-8504.08732717805	-10617.601093062725	EAS	EAS	479840
Sample_322_Set3	Set3	-1204.5360566455804	-1343.9589777991766	-1584.2800268590665	-954.4686201418622	-1199.4739685496704	EAS	EAS	57177
Sample_323_Set3	Set3	-4505.864489224932	-4999.230423292726	-5914.323404753271	-3533.671124441394	-4379.840004701967	EAS	EAS	194820
Sample_324_Set3	Set3	-140.5547696935739	-167.05527135983425	-180.9458642912237	-116.16675523977457	-146.27044445944523	EAS	EAS	6287
Sample_325_Set3	Set3	-11657.468529440714	-12747.60063803225	-15183.453300044275	-9045.557924420895	-11227.685089132348	EAS	EAS	508099
Sample_326_Set3	Set3	-73.31468819027974	-79.13927727217732	-86.83710787405552	-59.29817898786371	-75.63081553984165	EAS	EAS	2727
Sample_327_Set3	Set3	-3801.7782267699536	-4136.573306476095	-5023.182668870606	-2969.6699325361396	-3655.66919252939	EAS	EAS	161525
Sample_328_Set3	Set3	-171.2257909079206	-187.3099936229291	-220.56504958095246	-124.3786736299846	-161.58280067371163	EAS	EAS	7123
Sample_329_Set3	Set3	-79.15454879436311	-90.19631880178	-97.60064595577175	-48.76164193185144	-69.94512132839189	EAS	EAS	2793
Sample_330_Set3	Set3	-65.63204033763769	-75.47237220704899	-89.47304566701297	-49.68620139494014	-63.17267363704146	EAS	EAS	2902
Sample_331_Set3	Set3	-543.3824479957397	-580.9601745747545	-717.6995085523712	-420.2883621743501	-528.8309576792001	EAS	EAS	25882
Sample_332_Set3	Set3	-1392.4781550082203	-1547.5728096279015	-1895.1645618358557	-1087.5862989865932	-1396.7613175801462	EAS	EAS	63862
Sample_333_Set3	Set3	-279.6989130730035	-310.1707828052451	-362.7859694671196	-224.9290873938499	-279.3755672758898	EAS	EAS	12683
Sample_334_Set3	Set3	-316.72333345749513	-338.3415957434	-405.2755812952582	-233.346005835637	-287.35081530602145	EAS	EAS	11875
Sample_335_Set3	Set3	-3266.9036881049137	-3570.6684824327117	-4287.716426975888	-2524.5550907526153	-3183.8076138658203	EAS	EAS	145925
Sample_336_Set3	Set3	-15708.144000990604	-17153.022724480685	-20781.5999274453	-12353.013233004862	-15245.901353131183	EAS	EAS	699110
Sample_337_Set3	Set3	-1159.6059087122833	-1261.4267428854553	-1527.3604947002098	-890.5083936405987	-1106.283827859633	EAS	EAS	48510
Sample_338_Set3	Set3	-180.80659005847733	-190.39115098995916	-223.4068059310842	-132.0358512293068	-164.1046357949412	EAS	EAS	7412
Sample_339_Set3	Set3	-58.38792455974322	-64.08498876421167	-86.81527015618396	-44.98814966327106	-61.65124573497068	EAS	EAS	2667
Sample_340_Set3	Set3	-497.9155828572495	-548.3206534030173	-636.9964564095171	-398.38717078635096	-488.6259083736067	EAS	EAS	23170
Sample_341_Set3	Set3	-3895.717235569395	-4295.827481685789	-5183.502191711996	-3094.3551283304496	-3813.163881689013	EAS	EAS	173432
Sample_342_Set3	Set3	-1070.4653718737143	-1180.5704269287155	-1364.25780337228	-829.4519104197782	-1029.0896670796783	EAS	EAS	43792
Sample_343_Set3	Set3	-630.1749760480603	-686.650573020149	-827.3358719535901	-507.179582050766	-612.6009696278735	EAS	EAS	28283
Sample_1_multi_ancestry	Multi_ancestry	-567.7372139001224	-617.3210305889993	-737.2326353597697	-450.05834912360643	-560.248828565856	EAS	EAS	25194
Sample_2_multi_ancestry	Multi_ancestry	-1265.7379275636665	-1352.820146608496	-1649.6911709514777	-1010.6961629760124	-1238.1718110420227	EAS	EAS	59004
Sample_3_multi_ancestry	Multi_ancestry	-89.74627444536162	-97.91321239776175	-113.89029228318851	-71.98948940822225	-88.26829324212115	EAS	EAS	3458
Sample_4_multi_ancestry	Multi_ancestry	-130.31758872889728	-141.52200859960996	-169.44173368458803	-110.09212987521488	-130.44341888084966	EAS	EAS	6716
Sample_5_multi_ancestry	Multi_ancestry	-194.17049436564062	-212.17689663036452	-253.01744054474477	-150.44677927229336	-192.2595530543211	EAS	EAS	7862
Sample_6_multi_ancestry	Multi_ancestry	-61.040076483048544	-62.644846507995425	-75.9276991059994	-43.5876442235443	-51.635582329741545	EAS	EAS	1736
Sample_7_multi_ancestry	Multi_ancestry	-199.65838565547244	-214.48556229790776	-281.4294381417603	-160.23132744281162	-193.2744737671522	EAS	EAS	10022
Sample_8_multi_ancestry	Multi_ancestry	-5252.057136488906	-5791.406879600328	-6912.011043857661	-4211.367333957525	-5156.260419367718	EAS	EAS	236896
Sample_9_multi_ancestry	Multi_ancestry	-212.47798149024595	-231.3948543013174	-270.1076251310404	-163.77125846652868	-200.51648113275303	EAS	EAS	9320
Sample_10_multi_ancestry	Multi_ancestry	-65.25018216333636	-72.38204925083325	-87.85736500408692	-56.743050008929046	-61.59502622223611	EAS	EAS	3276
Sample_11_multi_ancestry	Multi_ancestry	-24.134247917654612	-25.557068603512338	-26.80660116756637	-17.8632045479566	-21.36729735861925	EAS	EAS	985
Sample_12_multi_ancestry	Multi_ancestry	-138.29179570255926	-135.53668305764165	-173.06745747734317	-108.112620246948	-127.9438009224015	EAS	EAS	6506
Sample_13_multi_ancestry	Multi_ancestry	-187.107931412366	-196.7342799746029	-252.19006058972855	-156.8798063295355	-186.61007227583454	EAS	EAS	8596
Sample_14_multi_ancestry	Multi_ancestry	-1257.854214953461	-1360.9081360256835	-1642.7156920025604	-964.7873549845688	-1208.6220528678941	EAS	EAS	57397
Sample_15_multi_ancestry	Multi_ancestry	-199.8320490756034	-221.3935273529561	-262.6328370132881	-161.90453405978795	-201.82625608050574	EAS	EAS	8699
Sample_16_multi_ancestry	Multi_ancestry	-244.89512026214433	-275.54840096343116	-324.1008529585021	-198.11853612358527	-247.25888136220078	EAS	EAS	10297
Sample_17_multi_ancestry	Multi_ancestry	-164.98550535684453	-188.5011936297992	-235.93315207816815	-131.2057152768319	-163.85187855156101	EAS	EAS	8477
Sample_18_multi_ancestry	Multi_ancestry	-207.0065753768731	-222.36071142782183	-280.16453456212474	-179.59335949350495	-220.07114095696727	EAS	EAS	9916
Sample_19_multi_ancestry	Multi_ancestry	-1155.32330354432	-1258.6852092050822	-1482.7647084756588	-884.42063485877	-1098.6825948114765	EAS	EAS	48848
Sample_20_multi_ancestry	Multi_ancestry	-644.9952277777649	-707.0746300081533	-819.2824626898914	-477.5754116164012	-609.4474105790755	EAS	EAS	28356
Sample_21_multi_ancestry	Multi_ancestry	-5463.023496104641	-5972.737460194207	-7154.971794664346	-4304.211867237687	-5341.192242088671	EAS	EAS	245905
Sample_22_multi_ancestry	Multi_ancestry	-600.3896338938806	-647.3395112157499	-795.5660977302045	-451.3374403259446	-579.986641991919	EAS	EAS	27376
Sample_23_multi_ancestry	Multi_ancestry	-783.6987385318358	-869.1786581527305	-1028.2763425490841	-616.4986676941104	-766.9167282151967	EAS	EAS	32193
Sample_24_multi_ancestry	Multi_ancestry	-1004.7889100019638	-1071.7081523153768	-1346.0812108435437	-766.8902588926152	-965.6548878694573	EAS	EAS	45714
Sample_25_multi_ancestry	Multi_ancestry	-900.9828337403268	-1016.4821598289217	-1208.0901132455165	-700.4255439749195	-893.9641795261255	EAS	EAS	39793
Sample_26_multi_ancestry	Multi_ancestry	-249.36135106499313	-259.29121096851685	-312.90928524410805	-201.46754554860362	-237.31428451320002	EAS	EAS	11322
Sample_27_multi_ancestry	Multi_ancestry	-415.7660056659013	-382.9004592831072	-610.8994302695304	-571.8712353812572	-443.16111969772174	EUR	EUR	21485
Sample_28_multi_ancestry	Multi_ancestry	-69.70484955944895	-63.47737523121438	-85.72604529697766	-87.10473748918136	-65.86444410630578	EUR	EUR	3437
Sample_29_multi_ancestry	Multi_ancestry	-32.79629170303244	-32.772574778410224	-46.67654802953645	-37.76651307604546	-31.920206548348986	SAS	EUR	1954
Sample_30_multi_ancestry	Multi_ancestry	-224.15015840553988	-214.7581571074139	-293.4678675397593	-303.1734413102639	-241.14733856712806	EUR	EUR	12082
Sample_31_multi_ancestry	Multi_ancestry	-92.31572439562854	-87.5505135569531	-134.78838673439026	-117.28909931197684	-98.90943418451342	EUR	EUR	4310
Sample_32_multi_ancestry	Multi_ancestry	-114.21373673729812	-106.30011717162397	-153.9834258943777	-164.54689957166386	-115.99772952336235	EUR	EUR	6210
Sample_33_multi_ancestry	Multi_ancestry	-228.1086853539473	-212.69692348070328	-303.76591688767377	-304.2801598954602	-234.90586328806356	EUR	EUR	10740
Sample_34_multi_ancestry	Multi_ancestry	-196.34272869191904	-181.29994873752452	-272.78353040063246	-262.4624387548357	-200.33057297537735	EUR	EUR	10230
Sample_35_multi_ancestry	Multi_ancestry	-54.74481052450757	-46.10894324579819	-75.17696061488965	-74.42790017648437	-57.005089011113355	EUR	EUR	2939
Sample_36_multi_ancestry	Multi_ancestry	-1714.0862130359062	-1603.4142713314288	-2321.417546807735	-2360.9622834290753	-1746.032673941138	EUR	EUR	85102
Sample_37_multi_ancestry	Multi_ancestry	-583.5165717967467	-582.8081968098493	-757.5108829385131	-628.3276769976654	-530.751215274283	SAS	SAS	25509
Sample_38_multi_ancestry	Multi_ancestry	-5684.291448470667	-5759.087028411632	-7150.05330656093	-6187.328923743883	-4862.465086743806	SAS	SAS	243734
Sample_39_multi_ancestry	Multi_ancestry	-2980.124326185924	-3010.8297393779967	-3861.6915263266515	-3364.885273894721	-2603.69350921928	SAS	SAS	135428
Sample_40_multi_ancestry	Multi_ancestry	-400.6684486425856	-397.95750481562465	-512.9585916955922	-478.40226485362393	-349.28200022799064	SAS	SAS	17796
Sample_41_multi_ancestry	Multi_ancestry	-815.6802577119876	-814.6805509339792	-1059.7688118135507	-911.4909980333057	-713.8460316643277	SAS	SAS	35843
Sample_42_multi_ancestry	Multi_ancestry	-824.931164230128	-822.3457550395075	-1051.033873453598	-938.768277386789	-723.9143773803696	SAS	SAS	36376
Sample_43_multi_ancestry	Multi_ancestry	-3925.25678587092	-3950.9037201329056	-4984.565815693902	-4407.04233317209	-3420.743124436297	SAS	SAS	174163
Sample_44_multi_ancestry	Multi_ancestry	-230.62860401229614	-237.4776714709595	-291.1998768556291	-254.8690289136391	-213.10146159106915	SAS	SAS	11103
Sample_45_multi_ancestry	Multi_ancestry	-4859.009872832302	-4781.020559961037	-6393.321018673872	-5903.7832968206385	-4477.9352624906	SAS	SAS	228565
Sample_46_multi_ancestry	Multi_ancestry	-4748.451247488109	-4688.945154621424	-6141.096483719967	-5726.350529150649	-4386.143435901299	SAS	SAS	224914
Sample_47_multi_ancestry	Multi_ancestry	-105.72098480593878	-107.77379502461933	-135.6284179061587	-115.93517501277007	-92.34442742834419	SAS	SAS	5299
Sample_48_multi_ancestry	Multi_ancestry	-1971.5646325292955	-2011.1149696128118	-2576.9724744217488	-2096.6456428523147	-1780.7972751171085	SAS	SAS	91283
Sample_49_multi_ancestry	Multi_ancestry	-129.63243601867066	-125.97480747938526	-160.7593801479379	-147.27394024252558	-107.769197597766	SAS	SAS	5457
Sample_50_multi_ancestry	Multi_ancestry	-314.10873179867656	-313.30931920764033	-400.09162310299587	-355.1842240396474	-273.5936936802957	SAS	SAS	15008
Sample_51_multi_ancestry	Multi_ancestry	-7463.956965351527	-7492.982762233997	-9687.844386607238	-8532.55566332844	-6556.176486152316	SAS	SAS	336474
Sample_52_multi_ancestry	Multi_ancestry	-189.5513623868258	-187.14950519841315	-243.19897245016037	-220.90646733870932	-169.35745608697013	SAS	SAS	8971
Sample_53_multi_ancestry	Multi_ancestry	-104.19219617114231	-103.39505839095996	-130.59067973348027	-118.10029775989675	-93.03215290377649	SAS	SAS	4097
Sample_54_multi_ancestry	Multi_ancestry	-321.08272046632436	-325.7441695041612	-393.4051751529898	-342.5922565697692	-286.8821948017076	SAS	SAS	13620
Sample_55_multi_ancestry	Multi_ancestry	-2105.760935719249	-2077.5228853295002	-2726.140024171506	-2479.8643210071873	-1900.0514155291066	SAS	SAS	96954
Sample_56_multi_ancestry	Multi_ancestry	-135.28846163091245	-145.34796377064157	-168.51139748253755	-139.13330185681576	-128.5207876057886	SAS	SAS	6200
Sample_57_multi_ancestry	Multi_ancestry	-116.41429688625065	-115.28847579214177	-155.5243091126111	-140.69403625606554	-96.11727320592895	SAS	SAS	4940
Sample_58_multi_ancestry	Multi_ancestry	-371.1218667742624	-367.5384788042654	-473.1293686025535	-448.52954331288163	-348.0804032916902	SAS	SAS	16694
Sample_59_multi_ancestry	Multi_ancestry	-515.3636449363931	-499.78781357543676	-670.7084897272415	-612.433493375365	-466.6011007591906	SAS	SAS	23485
Sample_60_multi_ancestry	Multi_ancestry	-406.91789084252275	-403.4782714590427	-549.5566266122208	-492.65818342928446	-379.4050368694356	SAS	SAS	18226
Sample_61_multi_ancestry	Multi_ancestry	-5029.025906919685	-5014.507398742526	-6549.535639561953	-5921.3837688902795	-4497.125748613885	SAS	SAS	233604
Sample_62_multi_ancestry	Multi_ancestry	-1350.7223768876408	-1349.9385555291574	-1772.4529413184648	-1572.3826176908892	-1184.2263204366138	SAS	SAS	60692
Sample_63_multi_ancestry	Multi_ancestry	-1024.0271199005253	-1027.2351035576246	-1306.0575015685347	-1164.8365021788666	-883.8971989874277	SAS	SAS	43273
Sample_64_multi_ancestry	Multi_ancestry	-464.124722895498	-474.55948930357266	-629.4553731055745	-563.9354589066078	-412.6214030488215	SAS	SAS	20713
Sample_65_multi_ancestry	Multi_ancestry	-555.7553715781551	-553.453948614881	-725.5964522295845	-614.6323230695676	-472.57234982744154	SAS	SAS	24697
Sample_66_multi_ancestry	Multi_ancestry	-4995.0399494432895	-4965.699638892497	-6584.629363541636	-5874.696412242462	-4441.462357493021	SAS	SAS	232037
Sample_67_multi_ancestry	Multi_ancestry	-617.5946631883602	-609.7779796333339	-807.1103374916366	-747.824846588945	-548.0389867111592	SAS	SAS	28318
Sample_68_multi_ancestry	Multi_ancestry	-96.22806978690213	-95.38593858701088	-118.48119644900518	-120.84919032404345	-87.95966317377042	SAS	SAS	4616
Sample_69_multi_ancestry	Multi_ancestry	-1944.1938444885325	-1909.892539907657	-2542.680875263829	-2389.7248143313595	-1778.5945889562242	SAS	SAS	90605
Sample_70_multi_ancestry	Multi_ancestry	-459.545929184575	-461.655506611556	-594.1805577179018	-484.88157870394576	-412.9268560091355	SAS	SAS	21416
Sample_71_multi_ancestry	Multi_ancestry	-125.62112539839609	-117.2452209567352	-154.27841173101257	-128.54726877892767	-88.76000885270922	SAS	SAS	4810
Sample_72_multi_ancestry	Multi_ancestry	-1437.3045600726477	-1478.2852964584547	-1806.3774990936183	-1551.8432054055693	-1227.3679616091736	SAS	SAS	64029
Sample_73_multi_ancestry	Multi_ancestry	-1190.0546375232411	-1210.72065028049	-1547.328494603432	-1363.3391824409396	-1070.493954131651	SAS	SAS	54271
